# Supplementary material for: The core microbiome of Carya illinoinensis (pecan) seedlings of different maternal pecan cultivars from the same orchard
Source: Front Microbiomes. 2022 Nov 11;1:1003112. doi: 10.3389/frmbi.2022.1003112 (PMC12993460; doi:10.3389/frmbi.2022.1003112)
Supplement: Supplementary Table 1 — Pecan cultivars and their respective characteristics. Data obtained from Thompson & Young, 1985; Sparks, 1992. [file DataSheet_1.zip]

Archive with 7 entries (7 files):
- Supplementary Figure 1.JPEG
- Supplementary Figure 2.JPEG
- Supplementary Figure 3.JPEG
- Supplementary Table 1.pdf
- Supplementary Table 2.xlsx
- Supplementary Table 3.pdf
- Supplementary Table 4.xlsx
