# Supplementary material for: The core microbiome of Carya illinoinensis (pecan) seedlings of different maternal pecan cultivars from the same orchard
Source: Front Microbiomes. 2022 Nov 11;1:1003112. doi: 10.3389/frmbi.2022.1003112 (PMC12993460; doi:10.3389/frmbi.2022.1003112)
Supplement: Supplementary Table 1 — Pecan cultivars and their respective characteristics. Data obtained from Thompson & Young, 1985; Sparks, 1992. [file DataSheet_1.zip › Supplementary Table 2.xlsx]

## Sheet: 16S
Genus (Aggregated)	Taxonomy	Combined Abundance	Burkett Abundance	Mandan Abundance	Pawnee Abundance	Wichita Abundance	Western Abundance
Chitinophaga	Bacteria; Bacteroidetes; Bacteroidia; Chitinophagales; Chitinophagaceae; Chitinophaga	12698	7647	155	55	4659	182
Pseudomonas	Bacteria; Proteobacteria; Gammaproteobacteria; Pseudomonadales; Pseudomonadaceae; Pseudomonas	3591	286	598	1053	574	1080
Enterobacter	Bacteria; Proteobacteria; Gammaproteobacteria; Enterobacteriales; Enterobacteriaceae; Enterobacter	3034	182	40	2610	27	175
Escherichia-Shigella	Bacteria; Proteobacteria; Gammaproteobacteria; Enterobacteriales; Enterobacteriaceae; Escherichia-Shigella	2715	390	318	482	247	1278
Luteolibacter	Bacteria; Verrucomicrobia; Verrucomicrobiae; Verrucomicrobiales; Rubritaleaceae; Luteolibacter	2270	654	418	351	301	546
Sphingobium	Bacteria; Proteobacteria; Alphaproteobacteria; Sphingomonadales; Sphingomonadaceae; Sphingobium	2263	584	244	574	270	591
Novosphingobium	Bacteria; Proteobacteria; Alphaproteobacteria; Sphingomonadales; Sphingomonadaceae; Novosphingobium	2115	552	354	342	316	551
Niastella	Bacteria; Bacteroidetes; Bacteroidia; Chitinophagales; Chitinophagaceae; Niastella	1454	1340	30	45	15	24
Caulobacter	Bacteria; Proteobacteria; Alphaproteobacteria; Caulobacterales; Caulobacteraceae; Caulobacter	1424	143	52	681	523	25
Limnobacter	Bacteria; Proteobacteria; Gammaproteobacteria; Betaproteobacteriales; Burkholderiaceae; Limnobacter	652	92	334	72	104	50
Hylemonella	Bacteria; Proteobacteria; Gammaproteobacteria; Betaproteobacteriales; Burkholderiaceae; Hylemonella	598	340	43	26	16	173
Taibaiella	Bacteria; Bacteroidetes; Bacteroidia; Chitinophagales; Chitinophagaceae; Taibaiella	543	186	77	22	28	230
Pantoea	Bacteria; Proteobacteria; Gammaproteobacteria; Enterobacteriales; Enterobacteriaceae; Pantoea	432	98	35	49	48	202
Moraxella	Bacteria; Proteobacteria; Gammaproteobacteria; Pseudomonadales; Moraxellaceae; Moraxella	351	91	120	42	41	57
Cupriavidus	Bacteria; Proteobacteria; Gammaproteobacteria; Betaproteobacteriales; Burkholderiaceae; Cupriavidus	337	5	56	4	269	3
Phenylobacterium	Bacteria; Proteobacteria; Alphaproteobacteria; Caulobacterales; Caulobacteraceae; Phenylobacterium	237	92	31	11	26	77
BD1-7 clade	Bacteria; Proteobacteria; Gammaproteobacteria; Cellvibrionales; Spongiibacteraceae; BD1-7 clade	236	73	30	18	78	37
Acinetobacter	Bacteria; Proteobacteria; Gammaproteobacteria; Pseudomonadales; Moraxellaceae; Acinetobacter	233	35	37	37	30	94
Terrimonas	Bacteria; Bacteroidetes; Bacteroidia; Chitinophagales; Chitinophagaceae; Terrimonas	231	57	22	29	7	116
Rhodoferax	Bacteria; Proteobacteria; Gammaproteobacteria; Betaproteobacteriales; Burkholderiaceae; Rhodoferax	228	3	73	88	49	15
Brevundimonas	Bacteria; Proteobacteria; Alphaproteobacteria; Caulobacterales; Caulobacteraceae; Brevundimonas	186	119	22	5	18	22
Shimwellia	Bacteria; Proteobacteria; Gammaproteobacteria; Enterobacteriales; Enterobacteriaceae; Shimwellia	179	1	171	3	1	3
Klebsiella	Bacteria; Proteobacteria; Gammaproteobacteria; Enterobacteriales; Enterobacteriaceae; Klebsiella	178	14	4	107	1	52
Acidovorax	Bacteria; Proteobacteria; Gammaproteobacteria; Betaproteobacteriales; Burkholderiaceae; Acidovorax	176	21	44	24	21	66
Ferruginibacter	Bacteria; Bacteroidetes; Bacteroidia; Chitinophagales; Chitinophagaceae; Ferruginibacter	167	55	8	6	26	72
Sphingomonas	Bacteria; Proteobacteria; Alphaproteobacteria; Sphingomonadales; Sphingomonadaceae; Sphingomonas	158	58	15	13	54	18
Paucibacter	Bacteria; Proteobacteria; Gammaproteobacteria; Betaproteobacteriales; Burkholderiaceae; Paucibacter	154	21	11	31	1	90
Pseudorhodoferax	Bacteria; Proteobacteria; Gammaproteobacteria; Betaproteobacteriales; Burkholderiaceae; Pseudorhodoferax	152	1	73	25	21	32
Rhizobacter	Bacteria; Proteobacteria; Gammaproteobacteria; Betaproteobacteriales; Burkholderiaceae; Rhizobacter	142	55	33	13	17	24
Variovorax	Bacteria; Proteobacteria; Gammaproteobacteria; Betaproteobacteriales; Burkholderiaceae; Variovorax	118	37	22	21	12	26
Pelomonas	Bacteria; Proteobacteria; Gammaproteobacteria; Betaproteobacteriales; Burkholderiaceae; Pelomonas	113	7	7	6	66	27
Massilia	Bacteria; Proteobacteria; Gammaproteobacteria; Betaproteobacteriales; Burkholderiaceae; Massilia	108	5	30	19	24	30
Flavisolibacter	Bacteria; Bacteroidetes; Bacteroidia; Chitinophagales; Chitinophagaceae; Flavisolibacter	107	4	11	3	34	55
Chryseolinea	Bacteria; Bacteroidetes; Bacteroidia; Cytophagales; Microscillaceae; Chryseolinea	106	23	19	10	9	45
Neorhizobium	Bacteria; Proteobacteria; Alphaproteobacteria; Rhizobiales; Rhizobiaceae; Neorhizobium	105	19	4	65	2	15
Shinella	Bacteria; Proteobacteria; Alphaproteobacteria; Rhizobiales; Rhizobiaceae; Shinella	105	11	22	16	24	32
Psychrobacter	Bacteria; Proteobacteria; Gammaproteobacteria; Pseudomonadales; Moraxellaceae; Psychrobacter	88	29	23	13	10	13
Ramlibacter	Bacteria; Proteobacteria; Gammaproteobacteria; Betaproteobacteriales; Burkholderiaceae; Ramlibacter	78	21	12	11	27	7
Porticoccus	Bacteria; Proteobacteria; Gammaproteobacteria; Cellvibrionales; Porticoccaceae; Porticoccus	73	21	4	15	24	9
Delftia	Bacteria; Proteobacteria; Gammaproteobacteria; Betaproteobacteriales; Burkholderiaceae; Delftia	68	2	3	8	5	50
Altererythrobacter	Bacteria; Proteobacteria; Alphaproteobacteria; Sphingomonadales; Sphingomonadaceae; Altererythrobacter	56	21	4	1	18	12
Filobacterium	Bacteria; Bacteroidetes; Bacteroidia; Chitinophagales; Chitinophagaceae; Filobacterium	50	12	16	4	7	11
Cellulomonas	Bacteria; Actinobacteria; Actinobacteria; Micrococcales; Cellulomonadaceae; Cellulomonas	46	5	15	14	8	4
Stenotrophomonas	Bacteria; Proteobacteria; Gammaproteobacteria; Xanthomonadales; Xanthomonadaceae; Stenotrophomonas	42	19	5	6	1	11
Mesorhizobium	Bacteria; Proteobacteria; Alphaproteobacteria; Rhizobiales; Rhizobiaceae; Mesorhizobium	37	4	5	9	4	15
Sediminibacterium	Bacteria; Bacteroidetes; Bacteroidia; Chitinophagales; Chitinophagaceae; Sediminibacterium	31	5	1	5	16	4
Ensifer	Bacteria; Proteobacteria; Alphaproteobacteria; Rhizobiales; Rhizobiaceae; Ensifer	28	9	8	4	6	1
Caenimonas	Bacteria; Proteobacteria; Gammaproteobacteria; Betaproteobacteriales; Burkholderiaceae; Caenimonas	27	3	10	2	7	5
Asticcacaulis	Bacteria; Proteobacteria; Alphaproteobacteria; Caulobacterales; Caulobacteraceae; Asticcacaulis	16	3	3	1	6	3
Endosymbionts4	Bacteria; Proteobacteria; Gammaproteobacteria; Enterobacteriales; Enterobacteriaceae; Endosymbionts4	16	4	2	4	1	5
Citrobacter	Bacteria; Proteobacteria; Gammaproteobacteria; Enterobacteriales; Enterobacteriaceae; Citrobacter	8	2	1	2	2	1
Serratia	Bacteria; Proteobacteria; Gammaproteobacteria; Enterobacteriales; Enterobacteriaceae; Serratia	8	2	1	1	1	3

## Sheet: ITS
Genus (Aggregated)	Taxonomy	Combined Abundance	Burkett Abundance	Mandan Abundance	Pawnee Abundance	Wichita Abundance	Western Abundance
Fusarium	Fungi; Ascomycota; Sordariomycetes; Hypocreales; Nectriaceae; Fusarium	152430	15155	49157	10569	6256	71293
Trichoderma	Fungi; Ascomycota; Sordariomycetes; Hypocreales; Hypocreaceae; Trichoderma	14991	1547	3058	1157	2660	6569
Penicillium	Fungi; Ascomycota; Eurotiomycetes; Eurotiales; Aspergillaceae; Penicillium	7763	1481	1407	46	2828	2001
Neonectria	Fungi; Ascomycota; Sordariomycetes; Hypocreales; Nectriaceae; Neonectria	4240	1936	151	1109	774	270
Aspergillus	Fungi; Ascomycota; Eurotiomycetes; Eurotiales; Aspergillaceae; Aspergillus	3920	13	17	14	3861	15
Phialemonium	Fungi; Ascomycota; Sordariomycetes; Sordariales; Cephalothecaceae; Phialemonium	1739	1280	142	87	149	81
Meliniomyces	Fungi; Ascomycota; Leotiomycetes; Helotiales; Helotiaceae; Meliniomyces	1270	129	52	9	198	882
Cladophialophora	Fungi; Ascomycota; Eurotiomycetes; Chaetothyriales; Herpotrichiellaceae; Cladophialophora	535	221	75	40	19	180
Corallomycetella	Fungi; Ascomycota; Sordariomycetes; Hypocreales; Nectriaceae; Corallomycetella	89	43	10	15	9	12
Xenocylindrocladium	Fungi; Ascomycota; Sordariomycetes; Hypocreales; Nectriaceae; Xenocylindrocladium	32	18	4	3	3	4
