# Supplementary material for: The core microbiome of Carya illinoinensis (pecan) seedlings of different maternal pecan cultivars from the same orchard
Source: Front Microbiomes. 2022 Nov 11;1:1003112. doi: 10.3389/frmbi.2022.1003112 (PMC12993460; doi:10.3389/frmbi.2022.1003112)
Supplement: Supplementary Table 1 — Pecan cultivars and their respective characteristics. Data obtained from Thompson & Young, 1985; Sparks, 1992. [file DataSheet_1.zip › Supplementary Table 4.xlsx]

## Sheet: 16S
Rhizobiaceae
	Combined Abundance	Leaves Abundance	Stems Abundance	Roots Abundance
Oxidoreductases	2595395
Acting on the CH-OH group of donors	896411	1816	124438	770157
Acting on diphenols and related substances as donors	9948	20	1939	7989
Acting on a peroxide as acceptor	44811	102	6473	38236
Acting on hydrogen as donors	707	1	31	675
Acting on single donors with incorporation of molecular oxygen (oxygenases). The oxygen incorporated need not be derived from O2	76996	145	11641	65210
Acting on paired donors, with incorporation or reduction of molecular oxygen. The oxygen incorporated need not be derived from O2	103643	201	17035	86407
Acting on superoxide as acceptor	25893	51	3416	22426
Oxidizing metal ions	10248	18	1411	8819
Acting on CH or CH2 groups	118489	234	17559	100696
Acting on iron-sulfur proteins as donors	28659	53	4077	24529
Acting on the aldehyde or oxo group of donors	318196	627	40241	277328
Acting on phosphorus or arsenic in donors	21748	42	2360	19346
Catalyzing the reaction X-H + Y-H = 'X-Y'	45	0	1	44
Acting on the CH-CH group of donors	236231	483	31898	203850
Acting on the CH-NH2 group of donors	110810	217	14956	95637
Acting on the CH-NH group of donors	193005	380	26743	165882
Acting on NADH or NADPH	167723	341	25047	142335
Acting on other nitrogenous compounds as donors	64234	112	7803	56319
Acting on a sulfur group of donors	93764	192	12885	80687
Acting on a heme group of donors	73711	141	9737	63833
Other oxidoreductases	123	0	7	116
Transferases	3329543
Transferring one-carbon groups	636019	1258	89133	545628
Transferring molybdenum- or tungsten-containing groups	10393	20	1416	8957
Transferring aldehyde or ketonic groups	73335	136	11387	61812
Acyltransferases	503111	985	69772	432354
Glycosyltransferases	270040	533	37878	231629
Transferring alkyl or aryl groups, other than methyl groups	332555	647	47899	284009
Transferring nitrogenous groups	179957	365	25268	154324
Transferring phosphorus-containing groups	1180464	2289	166293	1011882
Transferring sulfur-containing groups	134188	263	22918	111007
Transferring selenium-containing groups	9481	20	1394	8067
Hydrolases	2664943
Acting on ester bonds	547375	1085	78202	468088
Acting on sulfur-nitrogen bonds	1	0	0	1
Acting on carbon-phosphorus bonds	461	4	46	411
Acting on carbon-sulfur bonds	1009	2	77	930
Glycosylases	254530	471	35535	218524
Acting on ether bonds	26086	44	3435	22607
Acting on peptide bonds (peptidases)	355175	709	49051	305415
Acting on carbon-nitrogen bonds, other than peptide bonds	618431	1221	86473	530737
Acting on acid anhydrides	808005	1575	110584	695846
Acting on carbon-carbon bonds	32562	60	4903	27599
Acting on halide bonds	21308	44	2356	18908
Lyases	1252363
Carbon-carbon lyases	427919	832	59276	367811
Carbon-oxygen lyases	473830	949	67602	405279
Carbon-nitrogen lyases	217074	434	30119	186521
Carbon-sulfur lyases	52786	104	8326	44356
Phosphorus-oxygen lyases	42831	76	6221	36534
Carbon-phosphorus lyases	9746	19	1379	8348
Other lyases	28177	53	3557	24567
Isomerases	730558
Racemases and epimerases	241569	458	34014	207097
Cis-trans-isomerases	53001	106	7157	45738
Intramolecular oxidoreductases	168889	341	25835	142713
Intramolecular transferases	216083	429	31670	183984
Intramolecular lyases	10799	19	1454	9326
Other isomerases	40217	79	5616	34522
Ligases	1028893
Forming carbon-oxygen bonds	207095	404	29223	177468
Forming carbon-sulfur bonds	59552	112	8651	50789
Forming carbon-nitrogen bonds	559830	1092	78226	480512
Forming carbon-carbon bonds	105222	195	15055	89972
Forming phosphoric ester bonds	60779	119	10719	49941
Forming nitrogen-metal bonds	36415	72	4878	31465
Chitinophagaceae
	Combined Abundance	Leaves Abundance	Stems Abundance	Roots Abundance
Oxidoreductases	2463234
Acting on the CH-OH group of donors	614032	1509	4856	607667
Acting on diphenols and related substances as donors	437	7	21	409
Acting on a peroxide as acceptor	164202	281	907	163014
Acting on hydrogen as donors	1385	14	50	1321
Acting on single donors with incorporation of molecular oxygen (oxygenases). The oxygen incorporated need not be derived from O2	58474	178	532	57764
Acting on paired donors, with incorporation or reduction of molecular oxygen. The oxygen incorporated need not be derived from O2	99287	247	824	98216
Acting on superoxide as acceptor	28555	71	205	28279
Oxidizing metal ions	13998	23	74	13901
Acting on CH or CH2 groups	142654	296	962	141396
Acting on iron-sulfur proteins as donors	65	0	0	65
Acting on the aldehyde or oxo group of donors	281404	837	2498	278069
Acting on phosphorus or arsenic in donors	15563	45	153	15365
Catalyzing the reaction X-H + Y-H = 'X-Y'	18166	27	154	17985
Acting on the CH-CH group of donors	323800	824	2339	320637
Acting on the CH-NH2 group of donors	155732	318	1022	154392
Acting on the CH-NH group of donors	61958	181	642	61135
Acting on NADH or NADPH	200366	437	1523	198406
Acting on other nitrogenous compounds as donors	10039	136	431	9472
Acting on a sulfur group of donors	199937	442	1506	197989
Acting on a heme group of donors	72459	170	524	71765
Other oxidoreductases	721	0	12	709
Transferases	3746276
Transferring one-carbon groups	609634	1501	4535	603598
Transferring molybdenum- or tungsten-containing groups	2088	24	81	1983
Transferring aldehyde or ketonic groups	125141	237	730	124174
Acyltransferases	550473	1314	4280	544879
Glycosyltransferases	405528	1051	3082	401395
Transferring alkyl or aryl groups, other than methyl groups	386573	882	2766	382925
Transferring nitrogenous groups	230454	570	1823	228061
Transferring phosphorus-containing groups	1263053	3042	9646	1250365
Transferring sulfur-containing groups	172543	422	1282	170839
Transferring selenium-containing groups	789	1	25	763
Hydrolases	2955708
Acting on ester bonds	675404	1474	4896	669034
Acting on sulfur-nitrogen bonds	50	1	5	44
Acting on carbon-phosphorus bonds	268	9	28	231
Acting on carbon-sulfur bonds	2	0	0	2
Glycosylases	473654	1386	4810	467458
Acting on ether bonds	15820	70	201	15549
Acting on peptide bonds (peptidases)	449337	1040	3313	444984
Acting on carbon-nitrogen bonds, other than peptide bonds	589247	1388	4336	583523
Acting on acid anhydrides	734372	1372	4277	728723
Acting on carbon-carbon bonds	15354	71	170	15113
Acting on halide bonds	2200	28	109	2063
Lyases	1264730
Carbon-carbon lyases	461910	1114	3448	457348
Carbon-oxygen lyases	589129	1536	4740	582853
Carbon-nitrogen lyases	107040	306	1054	105680
Carbon-sulfur lyases	73638	201	621	72816
Phosphorus-oxygen lyases	16262	47	182	16033
Carbon-phosphorus lyases	3	0	0	3
Other lyases	16748	68	213	16467
Isomerases	996239
Racemases and epimerases	219250	593	1766	216891
Cis-trans-isomerases	113619	247	766	112606
Intramolecular oxidoreductases	267169	576	1762	264831
Intramolecular transferases	276268	694	2128	273446
Intramolecular lyases	25389	33	93	25263
Other isomerases	94544	150	454	93940
Ligases	1049589
Forming carbon-oxygen bonds	323616	803	2516	320297
Forming carbon-sulfur bonds	72102	199	566	71337
Forming carbon-nitrogen bonds	519555	1355	4308	513892
Forming carbon-carbon bonds	47240	134	456	46650
Forming phosphoric ester bonds	72656	154	618	71884
Forming nitrogen-metal bonds	14420	42	103	14275
Burkholderiaceae
	Combined Abundance	Leaves Abundance	Stems Abundance	Roots Abundance
Oxidoreductases	3069919
Acting on the CH-OH group of donors	860486	25501	42552	792433
Acting on diphenols and related substances as donors	13063	924	1098	11041
Acting on a peroxide as acceptor	121478	4164	5300	112014
Acting on hydrogen as donors	7690	576	1666	5448
Acting on single donors with incorporation of molecular oxygen (oxygenases). The oxygen incorporated need not be derived from O2	138149	2285	6116	129748
Acting on paired donors, with incorporation or reduction of molecular oxygen. The oxygen incorporated need not be derived from O2	229036	5960	11603	211473
Acting on superoxide as acceptor	20488	545	855	19088
Oxidizing metal ions	18779	548	845	17386
Acting on CH or CH2 groups	126776	4451	7115	115210
Acting on iron-sulfur proteins as donors	42138	2581	3508	36049
Acting on the aldehyde or oxo group of donors	507736	16151	26643	464942
Acting on phosphorus or arsenic in donors	17212	542	833	15837
Catalyzing the reaction X-H + Y-H = 'X-Y'	68	1	12	55
Acting on the CH-CH group of donors	316784	11730	17537	287517
Acting on the CH-NH2 group of donors	104291	3934	6307	94050
Acting on the CH-NH group of donors	119059	2778	4610	111671
Acting on NADH or NADPH	196906	9870	12695	174341
Acting on other nitrogenous compounds as donors	65859	2890	4529	58440
Acting on a sulfur group of donors	116938	6191	7934	102813
Acting on a heme group of donors	44058	1651	2616	39791
Other oxidoreductases	2925	65	199	2661
Transferases	3207517
Transferring one-carbon groups	550664	23863	33560	493241
Transferring molybdenum- or tungsten-containing groups	15262	931	1155	13176
Transferring aldehyde or ketonic groups	88989	3240	4921	80828
Acyltransferases	513028	23011	31703	458314
Glycosyltransferases	242526	9546	14073	218907
Transferring alkyl or aryl groups, other than methyl groups	315736	11935	18572	285229
Transferring nitrogenous groups	214415	7767	11307	195341
Transferring phosphorus-containing groups	1074333	51699	71508	951126
Transferring sulfur-containing groups	186909	5378	9420	172111
Transferring selenium-containing groups	5655	56	173	5426
Hydrolases	2371087
Acting on ester bonds	600486	24998	36614	538874
Acting on sulfur-nitrogen bonds	2	0	0	2
Acting on carbon-phosphorus bonds	8227	92	313	7822
Acting on carbon-sulfur bonds	6	0	0	6
Glycosylases	190239	4278	9339	176622
Acting on ether bonds	12569	509	748	11312
Acting on peptide bonds (peptidases)	296144	11347	16921	267876
Acting on carbon-nitrogen bonds, other than peptide bonds	617906	17657	29351	570898
Acting on acid anhydrides	555919	20398	31787	503734
Acting on carbon-carbon bonds	63603	1128	2970	59505
Acting on halide bonds	25986	977	1359	23650
Lyases	1373481
Carbon-carbon lyases	559523	22927	32912	503684
Carbon-oxygen lyases	556967	21432	33185	502350
Carbon-nitrogen lyases	172335	3505	6989	161841
Carbon-sulfur lyases	43496	1637	2559	39300
Phosphorus-oxygen lyases	17143	1055	1582	14506
Carbon-phosphorus lyases	5970	442	476	5052
Other lyases	18047	953	1208	15886
Isomerases	708748
Racemases and epimerases	150763	5221	8490	137052
Cis-trans-isomerases	97346	4398	6824	86124
Intramolecular oxidoreductases	177752	6575	10190	160987
Intramolecular transferases	228156	9115	13616	205425
Intramolecular lyases	19763	159	644	18960
Other isomerases	34968	1980	2599	30389
Ligases	887711
Forming carbon-oxygen bonds	186222	10176	13206	162840
Forming carbon-sulfur bonds	122158	4635	7664	109859
Forming carbon-nitrogen bonds	437376	20757	28200	388419
Forming carbon-carbon bonds	65217	3718	5347	56152
Forming phosphoric ester bonds	59032	2573	3825	52634
Forming nitrogen-metal bonds	17706	84	412	17210
Sphingomonadaceae
	Combined Abundance	Leaves Abundance	Stems Abundance	Roots Abundance
Oxidoreductases	1455212
Acting on the CH-OH group of donors	391173	1376	32758	357039
Acting on diphenols and related substances as donors	10501	30	857	9614
Acting on a peroxide as acceptor	62121	203	5166	56752
Acting on hydrogen as donors	118	4	4	110
Acting on single donors with incorporation of molecular oxygen (oxygenases). The oxygen incorporated need not be derived from O2	58710	174	4504	54032
Acting on paired donors, with incorporation or reduction of molecular oxygen. The oxygen incorporated need not be derived from O2	115648	325	7568	107755
Acting on superoxide as acceptor	9380	40	891	8449
Oxidizing metal ions	8267	30	740	7497
Acting on CH or CH2 groups	59998	225	5196	54577
Acting on iron-sulfur proteins as donors	23371	75	2086	21210
Acting on the aldehyde or oxo group of donors	191383	572	14532	176279
Acting on phosphorus or arsenic in donors	21583	75	2008	19500
Catalyzing the reaction X-H + Y-H = 'X-Y'	25	0	3	22
Acting on the CH-CH group of donors	184815	687	16750	167378
Acting on the CH-NH2 group of donors	69528	277	6957	62294
Acting on the CH-NH group of donors	38918	167	3128	35623
Acting on NADH or NADPH	93850	344	8569	84937
Acting on other nitrogenous compounds as donors	21209	80	2189	18940
Acting on a sulfur group of donors	67042	228	5545	61269
Acting on a heme group of donors	27281	91	2240	24950
Other oxidoreductases	291	0	37	254
Transferases	1489087
Transferring one-carbon groups	279807	1083	26026	252698
Transferring molybdenum- or tungsten-containing groups	6253	21	446	5786
Transferring aldehyde or ketonic groups	31479	114	2860	28505
Acyltransferases	269439	977	24909	243553
Glycosyltransferases	84819	341	7321	77157
Transferring alkyl or aryl groups, other than methyl groups	165853	614	15547	149692
Transferring nitrogenous groups	76152	304	7876	67972
Transferring phosphorus-containing groups	476117	1814	44590	429713
Transferring sulfur-containing groups	99158	336	8133	90689
Transferring selenium-containing groups	10	0	0	10
Hydrolases	1093122
Acting on ester bonds	303943	1163	28033	274747
Acting on sulfur-nitrogen bonds	17	1	0	16
Acting on carbon-phosphorus bonds	289	1	30	258
Acting on carbon-sulfur bonds	2033	11	298	1724
Glycosylases	150142	648	15267	134227
Acting on ether bonds	5176	18	476	4682
Acting on peptide bonds (peptidases)	176527	736	18370	157421
Acting on carbon-nitrogen bonds, other than peptide bonds	209776	768	17996	191012
Acting on acid anhydrides	222463	865	20668	200930
Acting on carbon-carbon bonds	19532	61	1633	17838
Acting on halide bonds	3224	13	231	2980
Lyases	549661
Carbon-carbon lyases	206193	685	17234	188274
Carbon-oxygen lyases	260627	918	23459	236250
Carbon-nitrogen lyases	47754	193	4859	42702
Carbon-sulfur lyases	20625	79	1866	18680
Phosphorus-oxygen lyases	5521	21	566	4934
Carbon-phosphorus lyases	22	1	0	21
Other lyases	8919	36	796	8087
Isomerases	339043
Racemases and epimerases	75910	305	7642	67963
Cis-trans-isomerases	40907	147	3705	37055
Intramolecular oxidoreductases	98897	388	9426	89083
Intramolecular transferases	92892	365	8835	83692
Intramolecular lyases	10088	36	710	9342
Other isomerases	20349	82	2059	18208
Ligases	493209
Forming carbon-oxygen bonds	98838	378	9260	89200
Forming carbon-sulfur bonds	38588	146	3454	34988
Forming carbon-nitrogen bonds	275776	1000	24561	250215
Forming carbon-carbon bonds	34829	129	3256	31444
Forming phosphoric ester bonds	32063	122	3099	28842
Forming nitrogen-metal bonds	13115	51	1203	11861
Pseudomonadaceae
	Combined Abundance	Leaves Abundance	Stems Abundance	Roots Abundance
Oxidoreductases	982399
Acting on the CH-OH group of donors	245273	1063	32321	211889
Acting on diphenols and related substances as donors	3964	18	471	3475
Acting on a peroxide as acceptor	41609	182	5269	36158
Acting on hydrogen as donors	219	10	8	201
Acting on single donors with incorporation of molecular oxygen (oxygenases). The oxygen incorporated need not be derived from O2	45465	190	5928	39347
Acting on paired donors, with incorporation or reduction of molecular oxygen. The oxygen incorporated need not be derived from O2	70597	291	8650	61656
Acting on superoxide as acceptor	6393	33	968	5392
Oxidizing metal ions	10692	47	1419	9226
Acting on CH or CH2 groups	44072	187	6027	37858
Acting on iron-sulfur proteins as donors	11773	58	1595	10120
Acting on the aldehyde or oxo group of donors	147764	703	19826	127235
Acting on phosphorus or arsenic in donors	7707	43	918	6746
Catalyzing the reaction X-H + Y-H = 'X-Y'	20	2	1	17
Acting on the CH-CH group of donors	85024	403	11147	73474
Acting on the CH-NH2 group of donors	57825	268	7053	50504
Acting on the CH-NH group of donors	60486	246	8012	52228
Acting on NADH or NADPH	65864	281	8510	57073
Acting on other nitrogenous compounds as donors	15667	79	1734	13854
Acting on a sulfur group of donors	43972	216	5928	37828
Acting on a heme group of donors	17516	74	2382	15060
Other oxidoreductases	497	8	6	483
Transferases	1168383
Transferring one-carbon groups	239190	1128	31415	206647
Transferring molybdenum- or tungsten-containing groups	3609	19	497	3093
Transferring aldehyde or ketonic groups	35772	151	4669	30952
Acyltransferases	190683	893	24169	165621
Glycosyltransferases	85864	396	11020	74448
Transferring alkyl or aryl groups, other than methyl groups	117263	557	14680	102026
Transferring nitrogenous groups	74681	336	9597	64748
Transferring phosphorus-containing groups	358547	1670	45711	311166
Transferring sulfur-containing groups	60287	281	7757	52249
Transferring selenium-containing groups	2487	8	398	2081
Hydrolases	783769
Acting on ester bonds	192779	878	24155	167746
Acting on carbon-phosphorus bonds	3501	18	352	3131
Acting on carbon-sulfur bonds	4229	13	557	3659
Glycosylases	45256	184	5569	39503
Acting on ether bonds	6000	24	718	5258
Acting on peptide bonds (peptidases)	95750	427	12616	82707
Acting on carbon-nitrogen bonds, other than peptide bonds	223622	973	28981	193668
Acting on acid anhydrides	200005	928	25628	173449
Acting on carbon-carbon bonds	12251	58	1594	10599
Acting on halide bonds	376	2	20	354
Lyases	437629
Carbon-carbon lyases	169891	778	21664	147449
Carbon-oxygen lyases	176145	829	23148	152168
Carbon-nitrogen lyases	68463	313	8945	59205
Carbon-sulfur lyases	10362	46	1296	9020
Phosphorus-oxygen lyases	6247	30	820	5397
Carbon-phosphorus lyases	148	0	2	146
Other lyases	6373	30	828	5515
Isomerases	250246
Racemases and epimerases	52745	228	7008	45509
Cis-trans-isomerases	36262	157	4741	31364
Intramolecular oxidoreductases	58848	269	7398	51181
Intramolecular transferases	81905	377	10791	70737
Intramolecular lyases	5895	26	752	5117
Other isomerases	14591	66	2045	12480
Ligases	315039
Forming carbon-oxygen bonds	67259	322	8718	58219
Forming carbon-sulfur bonds	34194	168	4332	29694
Forming carbon-nitrogen bonds	162193	768	21283	140142
Forming carbon-carbon bonds	23323	115	2955	20253
Forming phosphoric ester bonds	21973	103	2800	19070
Forming nitrogen-metal bonds	6097	35	846	5216
Enterobacteriaceae
	Combined Abundance	Leaves Abundance	Stems Abundance	Roots Abundance
Oxidoreductases	1662603
Acting on the CH-OH group of donors	539518	4013	3106	532399
Acting on diphenols and related substances as donors	116	8	11	97
Acting on a peroxide as acceptor	53544	392	309	52843
Acting on hydrogen as donors	456	16	50	390
Acting on single donors with incorporation of molecular oxygen (oxygenases). The oxygen incorporated need not be derived from O2	35108	339	247	34522
Acting on paired donors, with incorporation or reduction of molecular oxygen. The oxygen incorporated need not be derived from O2	97540	689	500	96351
Acting on superoxide as acceptor	17767	123	95	17549
Oxidizing metal ions	25180	171	132	24877
Acting on CH or CH2 groups	73286	534	429	72323
Acting on iron-sulfur proteins as donors	6671	60	59	6552
Acting on the aldehyde or oxo group of donors	245474	1811	1535	242128
Acting on phosphorus or arsenic in donors	18557	164	125	18268
Catalyzing the reaction X-H + Y-H = 'X-Y'	27	0	4	23
Acting on the CH-CH group of donors	142464	1134	925	140405
Acting on the CH-NH2 group of donors	60067	478	441	59148
Acting on the CH-NH group of donors	60863	455	367	60041
Acting on NADH or NADPH	113188	753	613	111822
Acting on other nitrogenous compounds as donors	70027	499	391	69137
Acting on a sulfur group of donors	72298	547	517	71234
Acting on a heme group of donors	312	24	41	247
Other oxidoreductases	30140	220	184	29736
Transferases	2670779
Transferring one-carbon groups	468825	3639	2948	462238
Transferring molybdenum- or tungsten-containing groups	6272	51	45	6176
Transferring aldehyde or ketonic groups	108252	828	647	106777
Acyltransferases	392056	2843	2262	386951
Glycosyltransferases	240299	1793	1434	237072
Transferring alkyl or aryl groups, other than methyl groups	203575	1551	1288	200736
Transferring nitrogenous groups	147354	1147	908	145299
Transferring phosphorus-containing groups	983175	7264	5810	970101
Transferring sulfur-containing groups	108895	862	691	107342
Transferring selenium-containing groups	12076	70	56	11950
Hydrolases	1879734
Acting on ester bonds	489843	3670	2878	483295
Acting on sulfur-nitrogen bonds	3	2	1	0
Acting on carbon-phosphorus bonds	2415	27	20	2368
Acting on carbon-sulfur bonds	3	0	1	2
Glycosylases	266720	1827	1366	263527
Acting on ether bonds	13910	99	78	13733
Acting on peptide bonds (peptidases)	223402	1630	1331	220441
Acting on carbon-nitrogen bonds, other than peptide bonds	349961	2602	2096	345263
Acting on acid anhydrides	524289	3902	3077	517310
Acting on carbon-carbon bonds	8490	103	82	8305
Acting on halide bonds	698	16	7	675
Lyases	925731
Carbon-carbon lyases	363320	2825	2218	358277
Carbon-oxygen lyases	374553	2866	2266	369421
Carbon-nitrogen lyases	95615	753	591	94271
Carbon-sulfur lyases	52211	357	266	51588
Phosphorus-oxygen lyases	13005	107	95	12803
Carbon-phosphorus lyases	5598	33	25	5540
Other lyases	21429	156	137	21136
Isomerases	581077
Racemases and epimerases	124924	993	758	123173
Cis-trans-isomerases	60177	455	356	59366
Intramolecular oxidoreductases	161858	1208	911	159739
Intramolecular transferases	195132	1466	1176	192490
Intramolecular lyases	5764	69	46	5649
Other isomerases	33222	217	190	32815
Ligases	543782
Forming carbon-oxygen bonds	163669	1253	1043	161373
Forming carbon-sulfur bonds	47373	333	302	46738
Forming carbon-nitrogen bonds	280331	2214	1863	276254
Forming carbon-carbon bonds	27547	265	211	27071
Forming phosphoric ester bonds	22556	220	180	22156
Forming nitrogen-metal bonds	2306	30	36	2240
Moraxellaceae
	Combined Abundance	Leaves Abundance	Stems Abundance	Roots Abundance
Oxidoreductases	514942
Acting on the CH-OH group of donors	122211	5102	4375	112734
Acting on diphenols and related substances as donors	2215	94	96	2025
Acting on a peroxide as acceptor	18777	669	606	17502
Acting on hydrogen as donors	599	206	102	291
Acting on single donors with incorporation of molecular oxygen (oxygenases). The oxygen incorporated need not be derived from O2	22845	346	391	22108
Acting on paired donors, with incorporation or reduction of molecular oxygen. The oxygen incorporated need not be derived from O2	24088	634	543	22911
Acting on superoxide as acceptor	2631	208	175	2248
Oxidizing metal ions	4462	213	161	4088
Acting on CH or CH2 groups	25594	994	891	23709
Acting on iron-sulfur proteins as donors	9904	236	200	9468
Acting on the aldehyde or oxo group of donors	75422	2746	2384	70292
Acting on phosphorus or arsenic in donors	5965	161	163	5641
Catalyzing the reaction X-H + Y-H = 'X-Y'	157	48	47	62
Acting on the CH-CH group of donors	48726	2267	1989	44470
Acting on the CH-NH2 group of donors	31340	1084	981	29275
Acting on the CH-NH group of donors	33804	829	761	32214
Acting on NADH or NADPH	40803	1188	1116	38499
Acting on other nitrogenous compounds as donors	9223	515	405	8303
Acting on a sulfur group of donors	25352	1431	1184	22737
Acting on a heme group of donors	10060	288	284	9488
Other oxidoreductases	764	197	163	404
Transferases	691977
Transferring one-carbon groups	148631	6634	5624	136373
Transferring molybdenum- or tungsten-containing groups	2331	138	114	2079
Transferring aldehyde or ketonic groups	14655	977	826	12852
Acyltransferases	115137	4448	3901	106788
Glycosyltransferases	50312	3185	2642	44485
Transferring alkyl or aryl groups, other than methyl groups	62157	3391	2892	55874
Transferring nitrogenous groups	41899	1979	1596	38324
Transferring phosphorus-containing groups	216919	12427	10506	193986
Transferring sulfur-containing groups	38022	1429	1307	35286
Transferring selenium-containing groups	1914	38	36	1840
Hydrolases	414239
Acting on ester bonds	121614	5755	4858	111001
Acting on sulfur-nitrogen bonds	20	2	3	15
Acting on carbon-phosphorus bonds	110	30	18	62
Acting on carbon-sulfur bonds	54	19	10	25
Glycosylases	21452	1857	1663	17932
Acting on ether bonds	4055	117	107	3831
Acting on peptide bonds (peptidases)	55485	3090	2766	49629
Acting on carbon-nitrogen bonds, other than peptide bonds	98664	4111	3584	90969
Acting on acid anhydrides	108291	5559	4729	98003
Acting on carbon-carbon bonds	4283	154	140	3989
Acting on halide bonds	211	49	46	116
Lyases	224479
Carbon-carbon lyases	90797	4404	3721	82672
Carbon-oxygen lyases	98678	4461	3965	90252
Carbon-nitrogen lyases	20552	1074	913	18565
Carbon-sulfur lyases	5211	386	369	4456
Phosphorus-oxygen lyases	4527	288	195	4044
Carbon-phosphorus lyases	43	11	6	26
Other lyases	4671	278	223	4170
Isomerases	144757
Racemases and epimerases	31390	1582	1365	28443
Cis-trans-isomerases	23378	872	713	21793
Intramolecular oxidoreductases	33107	1554	1360	30193
Intramolecular transferases	45421	2750	2274	40397
Intramolecular lyases	3850	69	78	3703
Other isomerases	7611	532	501	6578
Ligases	192784
Forming carbon-oxygen bonds	49379	2822	2454	44103
Forming carbon-sulfur bonds	19120	758	663	17699
Forming carbon-nitrogen bonds	100838	4911	4308	91619
Forming carbon-carbon bonds	18072	465	475	17132
Forming phosphoric ester bonds	4923	320	317	4286
Forming nitrogen-metal bonds	452	123	97	232
Microscillaceae
	Combined Abundance	Leaves Abundance	Stems Abundance	Roots Abundance
Oxidoreductases	338908
Acting on the CH-OH group of donors	88435	670	1826	85939
Acting on diphenols and related substances as donors	13	0	0	13
Acting on a peroxide as acceptor	13111	85	278	12748
Acting on hydrogen as donors	25	0	0	25
Acting on single donors with incorporation of molecular oxygen (oxygenases). The oxygen incorporated need not be derived from O2	11362	93	227	11042
Acting on paired donors, with incorporation or reduction of molecular oxygen. The oxygen incorporated need not be derived from O2	18199	135	367	17697
Acting on superoxide as acceptor	4994	41	100	4853
Oxidizing metal ions	1969	14	40	1915
Acting on CH or CH2 groups	14836	111	307	14418
Acting on iron-sulfur proteins as donors	23	0	0	23
Acting on the aldehyde or oxo group of donors	40812	316	836	39660
Acting on phosphorus or arsenic in donors	2423	13	52	2358
Catalyzing the reaction X-H + Y-H = 'X-Y'	16	0	2	14
Acting on the CH-CH group of donors	49772	380	1017	48375
Acting on the CH-NH2 group of donors	19124	141	395	18588
Acting on the CH-NH group of donors	11428	70	243	11115
Acting on NADH or NADPH	20139	142	423	19574
Acting on other nitrogenous compounds as donors	8601	68	178	8355
Acting on a sulfur group of donors	23846	181	493	23172
Acting on a heme group of donors	9752	71	203	9478
Other oxidoreductases	28	0	0	28
Transferases	496436
Transferring one-carbon groups	89742	673	1854	87215
Transferring molybdenum- or tungsten-containing groups	1905	14	40	1851
Transferring aldehyde or ketonic groups	13569	98	284	13187
Acyltransferases	77608	577	1604	75427
Glycosyltransferases	55331	406	1151	53774
Transferring alkyl or aryl groups, other than methyl groups	46582	336	973	45273
Transferring nitrogenous groups	25580	184	537	24859
Transferring phosphorus-containing groups	161696	1178	3365	157153
Transferring sulfur-containing groups	24291	190	504	23597
Transferring selenium-containing groups	132	0	2	130
Hydrolases	399483
Acting on ester bonds	100564	730	2079	97755
Acting on sulfur-nitrogen bonds	1	0	0	1
Acting on carbon-phosphorus bonds	2	0	0	2
Acting on carbon-sulfur bonds	0	0	0	0
Glycosylases	90698	701	1863	88134
Acting on ether bonds	1911	14	41	1856
Acting on peptide bonds (peptidases)	40559	294	843	39422
Acting on carbon-nitrogen bonds, other than peptide bonds	83764	623	1734	81407
Acting on acid anhydrides	77057	539	1606	74912
Acting on carbon-carbon bonds	3173	26	64	3083
Acting on halide bonds	1754	14	34	1706
Lyases	168463
Carbon-carbon lyases	55373	406	1156	53811
Carbon-oxygen lyases	76429	562	1595	74272
Carbon-nitrogen lyases	18139	138	373	17628
Carbon-sulfur lyases	12391	96	255	12040
Phosphorus-oxygen lyases	2124	14	44	2066
Carbon-phosphorus lyases	191	1	4	186
Other lyases	3816	28	80	3708
Isomerases	130517
Racemases and epimerases	32091	238	672	31181
Cis-trans-isomerases	16106	114	335	15657
Intramolecular oxidoreductases	34708	264	714	33730
Intramolecular transferases	39559	284	820	38455
Intramolecular lyases	148	0	3	145
Other isomerases	7905	56	165	7684
Ligases	139150
Forming carbon-oxygen bonds	38177	279	799	37099
Forming carbon-sulfur bonds	12601	87	260	12254
Forming carbon-nitrogen bonds	71207	516	1481	69210
Forming carbon-carbon bonds	9008	70	183	8755
Forming phosphoric ester bonds	6215	32	133	6050
Forming nitrogen-metal bonds	1942	14	40	1888
Rubritaleaceae
	Combined Abundance	Leaves Abundance	Stems Abundance	Roots Abundance
Oxidoreductases	444177
Acting on the CH-OH group of donors	122368	136	1620	120612
Acting on diphenols and related substances as donors	26	0	0	26
Acting on a peroxide as acceptor	27054	27	360	26667
Acting on hydrogen as donors	42	6	0	36
Acting on single donors with incorporation of molecular oxygen (oxygenases). The oxygen incorporated need not be derived from O2	13573	12	180	13381
Acting on paired donors, with incorporation or reduction of molecular oxygen. The oxygen incorporated need not be derived from O2	20347	18	270	20059
Acting on superoxide as acceptor	4531	6	60	4465
Oxidizing metal ions	19	1	0	18
Acting on CH or CH2 groups	18127	23	240	17864
Acting on iron-sulfur proteins as donors	38	1	0	37
Acting on the aldehyde or oxo group of donors	61328	86	810	60432
Acting on phosphorus or arsenic in donors	4523	5	60	4458
Catalyzing the reaction X-H + Y-H = 'X-Y'	19	8	0	11
Acting on the CH-CH group of donors	56591	60	750	55781
Acting on the CH-NH2 group of donors	18167	26	240	17901
Acting on the CH-NH group of donors	18130	20	240	17870
Acting on NADH or NADPH	29452	43	390	29019
Acting on other nitrogenous compounds as donors	11302	15	150	11137
Acting on a sulfur group of donors	29460	48	390	29022
Acting on a heme group of donors	9048	8	120	8920
Other oxidoreductases	32	5	0	27
Transferases	697289
Transferring one-carbon groups	129080	168	1710	127202
Transferring molybdenum- or tungsten-containing groups	2269	4	30	2235
Transferring aldehyde or ketonic groups	13620	17	180	13423
Acyltransferases	95059	108	1260	93691
Glycosyltransferases	72353	81	960	71312
Transferring alkyl or aryl groups, other than methyl groups	67960	85	900	66975
Transferring nitrogenous groups	38491	47	510	37934
Transferring phosphorus-containing groups	258013	326	3420	254267
Transferring sulfur-containing groups	20436	26	270	20140
Transferring selenium-containing groups	8	1	0	7
Hydrolases	560514
Acting on ester bonds	169382	185	2250	166947
Acting on sulfur-nitrogen bonds	2249	2	30	2217
Acting on carbon-phosphorus bonds	2251	2	30	2219
Acting on carbon-sulfur bonds	5	0	0	5
Glycosylases	112665	104	1500	111061
Acting on ether bonds	2270	3	30	2237
Acting on peptide bonds (peptidases)	63365	72	840	62453
Acting on carbon-nitrogen bonds, other than peptide bonds	101852	110	1350	100392
Acting on acid anhydrides	106424	132	1410	104882
Acting on carbon-carbon bonds	35	1	0	34
Acting on halide bonds	16	0	0	16
Lyases	208471
Carbon-carbon lyases	72545	93	960	71492
Carbon-oxygen lyases	95111	114	1260	93737
Carbon-nitrogen lyases	22669	28	300	22341
Carbon-sulfur lyases	9059	11	120	8928
Phosphorus-oxygen lyases	6795	9	90	6696
Carbon-phosphorus lyases	2	0	0	2
Other lyases	2290	5	30	2255
Isomerases	160676
Racemases and epimerases	40719	51	540	40128
Cis-trans-isomerases	18076	21	240	17815
Intramolecular oxidoreductases	31732	38	420	31274
Intramolecular transferases	61063	73	810	60180
Intramolecular lyases	18	0	0	18
Other isomerases	9068	13	120	8935
Ligases	181410
Forming carbon-oxygen bonds	45365	64	600	44701
Forming carbon-sulfur bonds	15872	20	210	15642
Forming carbon-nitrogen bonds	90751	122	1200	89429
Forming carbon-carbon bonds	9079	10	120	8949
Forming phosphoric ester bonds	18058	17	240	17801
Forming nitrogen-metal bonds	2285	9	30	2246
Caulobacteraceae
	Combined Abundance	Leaves Abundance	Stems Abundance	Roots Abundance
Oxidoreductases	392695
Acting on the CH-OH group of donors	96983	464	1223	95296
Acting on diphenols and related substances as donors	2023	15	28	1980
Acting on a peroxide as acceptor	10312	58	153	10101
Acting on hydrogen as donors	106	0	2	104
Acting on single donors with incorporation of molecular oxygen (oxygenases). The oxygen incorporated need not be derived from O2	12568	61	156	12351
Acting on paired donors, with incorporation or reduction of molecular oxygen. The oxygen incorporated need not be derived from O2	38807	134	260	38413
Acting on superoxide as acceptor	3508	19	60	3429
Oxidizing metal ions	1786	9	32	1745
Acting on CH or CH2 groups	18249	89	236	17924
Acting on iron-sulfur proteins as donors	3688	22	57	3609
Acting on the aldehyde or oxo group of donors	42983	232	637	42114
Acting on phosphorus or arsenic in donors	2785	34	93	2658
Catalyzing the reaction X-H + Y-H = 'X-Y'	74	0	4	70
Acting on the CH-CH group of donors	44214	227	599	43388
Acting on the CH-NH2 group of donors	26753	128	320	26305
Acting on the CH-NH group of donors	12249	65	190	11994
Acting on NADH or NADPH	39468	184	453	38831
Acting on other nitrogenous compounds as donors	7024	23	64	6937
Acting on a sulfur group of donors	22966	124	371	22471
Acting on a heme group of donors	5984	44	120	5820
Other oxidoreductases	165	0	12	153
Transferases	533484
Transferring one-carbon groups	104237	570	1619	102048
Transferring molybdenum- or tungsten-containing groups	1739	6	11	1722
Transferring aldehyde or ketonic groups	11072	60	170	10842
Acyltransferases	85098	491	1286	83321
Glycosyltransferases	35391	182	535	34674
Transferring alkyl or aryl groups, other than methyl groups	60670	332	941	59397
Transferring nitrogenous groups	27456	136	370	26950
Transferring phosphorus-containing groups	178013	899	2569	174545
Transferring sulfur-containing groups	29786	137	344	29305
Transferring selenium-containing groups	22	0	2	20
Hydrolases	478623
Acting on ester bonds	130216	572	1500	128144
Acting on carbon-phosphorus bonds	28	0	2	26
Acting on carbon-sulfur bonds	150	5	21	124
Glycosylases	112128	313	787	111028
Acting on ether bonds	2000	13	29	1958
Acting on peptide bonds (peptidases)	65519	348	942	64229
Acting on carbon-nitrogen bonds, other than peptide bonds	80547	362	912	79273
Acting on acid anhydrides	77852	411	1204	76237
Acting on carbon-carbon bonds	6017	31	56	5930
Acting on halide bonds	4166	10	14	4142
Lyases	198776
Carbon-carbon lyases	59315	297	825	58193
Carbon-oxygen lyases	105098	447	1165	103486
Carbon-nitrogen lyases	19071	85	235	18751
Carbon-sulfur lyases	9869	54	143	9672
Phosphorus-oxygen lyases	1862	10	33	1819
Carbon-phosphorus lyases	70	0	3	67
Other lyases	3491	18	51	3422
Isomerases	123492
Racemases and epimerases	30242	154	429	29659
Cis-trans-isomerases	19796	96	262	19438
Intramolecular oxidoreductases	29494	124	330	29040
Intramolecular transferases	35197	193	539	34465
Intramolecular lyases	1666	8	24	1634
Other isomerases	7097	38	119	6940
Ligases	166454
Forming carbon-oxygen bonds	37202	203	599	36400
Forming carbon-sulfur bonds	13377	63	143	13171
Forming carbon-nitrogen bonds	87843	440	1253	86150
Forming carbon-carbon bonds	14492	80	214	14198
Forming phosphoric ester bonds	10028	54	147	9827
Forming nitrogen-metal bonds	3512	18	51	3443
Xanthomonadaceae
	Combined Abundance	Leaves Abundance	Stems Abundance	Roots Abundance
Oxidoreductases	50948
Acting on the CH-OH group of donors	12949	0	1958	10991
Acting on diphenols and related substances as donors	307	0	44	263
Acting on a peroxide as acceptor	1851	0	302	1549
Acting on hydrogen as donors	25	0	0	25
Acting on single donors with incorporation of molecular oxygen (oxygenases). The oxygen incorporated need not be derived from O2	2041	0	298	1743
Acting on paired donors, with incorporation or reduction of molecular oxygen. The oxygen incorporated need not be derived from O2	2537	0	322	2215
Acting on superoxide as acceptor	886	0	152	734
Oxidizing metal ions	561	0	112	449
Acting on CH or CH2 groups	2671	0	396	2275
Acting on iron-sulfur proteins as donors	326	0	44	282
Acting on the aldehyde or oxo group of donors	6380	0	938	5442
Acting on phosphorus or arsenic in donors	165	0	30	135
Acting on the CH-CH group of donors	5164	0	726	4438
Acting on the CH-NH2 group of donors	2220	0	324	1896
Acting on the CH-NH group of donors	2256	0	342	1914
Acting on NADH or NADPH	4704	0	734	3970
Acting on other nitrogenous compounds as donors	1568	0	192	1376
Acting on a sulfur group of donors	3067	0	464	2603
Acting on a heme group of donors	1229	0	176	1053
Other oxidoreductases	41	0	0	41
Transferases	83633
Transferring one-carbon groups	16626	0	2368	14258
Transferring molybdenum- or tungsten-containing groups	357	0	58	299
Transferring aldehyde or ketonic groups	1503	0	222	1281
Acyltransferases	12101	0	1746	10355
Glycosyltransferases	6915	0	976	5939
Transferring alkyl or aryl groups, other than methyl groups	8066	0	1210	6856
Transferring nitrogenous groups	3888	0	558	3330
Transferring phosphorus-containing groups	30753	0	4520	26233
Transferring sulfur-containing groups	3371	0	496	2875
Transferring selenium-containing groups	53	0	14	39
Hydrolases	55745
Acting on ester bonds	15696	0	2252	13444
Acting on carbon-phosphorus bonds	5	0	0	5
Acting on carbon-sulfur bonds	2	0	0	2
Glycosylases	5574	0	798	4776
Acting on ether bonds	368	0	60	308
Acting on peptide bonds (peptidases)	9880	0	1446	8434
Acting on carbon-nitrogen bonds, other than peptide bonds	10142	0	1478	8664
Acting on acid anhydrides	13145	0	1908	11237
Acting on carbon-carbon bonds	630	0	88	542
Acting on halide bonds	303	0	44	259
Lyases	26676
Carbon-carbon lyases	10284	0	1422	8862
Carbon-oxygen lyases	11525	0	1690	9835
Carbon-nitrogen lyases	2522	0	360	2162
Carbon-sulfur lyases	1261	0	186	1075
Phosphorus-oxygen lyases	634	0	88	546
Carbon-phosphorus lyases	8	0	0	8
Other lyases	442	0	60	382
Isomerases	17656
Racemases and epimerases	3358	0	500	2858
Cis-trans-isomerases	3023	0	428	2595
Intramolecular oxidoreductases	3619	0	496	3123
Intramolecular transferases	6699	0	998	5701
Intramolecular lyases	21	0	0	21
Other isomerases	936	0	132	804
Ligases	22658
Forming carbon-oxygen bonds	7081	0	1014	6067
Forming carbon-sulfur bonds	1438	0	208	1230
Forming carbon-nitrogen bonds	11651	0	1632	10019
Forming carbon-carbon bonds	1551	0	220	1331
Forming phosphoric ester bonds	924	0	170	754
Forming nitrogen-metal bonds	13	0	0	13
Longimicrobiaceae
	Combined Abundance	Leaves Abundance	Stems Abundance	Roots Abundance
Oxidoreductases	8474
Acting on the CH-OH group of donors	1911	0	0	1911
Acting on a peroxide as acceptor	84	0	0	84
Acting on hydrogen as donors	8	0	0	8
Acting on single donors with incorporation of molecular oxygen (oxygenases). The oxygen incorporated need not be derived from O2	236	0	0	236
Acting on paired donors, with incorporation or reduction of molecular oxygen. The oxygen incorporated need not be derived from O2	180	0	0	180
Acting on superoxide as acceptor	63	0	0	63
Oxidizing metal ions	106	0	0	106
Acting on CH or CH2 groups	360	0	0	360
Acting on iron-sulfur proteins as donors	4	0	0	4
Acting on the aldehyde or oxo group of donors	1518	0	0	1518
Acting on phosphorus or arsenic in donors	113	0	0	113
Catalyzing the reaction X-H + Y-H = 'X-Y'	4	0	0	4
Acting on the CH-CH group of donors	1059	0	0	1059
Acting on the CH-NH2 group of donors	581	0	0	581
Acting on the CH-NH group of donors	292	0	0	292
Acting on NADH or NADPH	954	0	0	954
Acting on other nitrogenous compounds as donors	289	0	0	289
Acting on a sulfur group of donors	480	0	0	480
Acting on a heme group of donors	227	0	0	227
Other oxidoreductases	5	0	0	5
Transferases	13968
Transferring one-carbon groups	2570	0	0	2570
Transferring molybdenum- or tungsten-containing groups	60	0	0	60
Transferring aldehyde or ketonic groups	297	0	0	297
Acyltransferases	1741	0	0	1741
Glycosyltransferases	1441	0	0	1441
Transferring alkyl or aryl groups, other than methyl groups	1567	0	0	1567
Transferring nitrogenous groups	889	0	0	889
Transferring phosphorus-containing groups	4652	0	0	4652
Transferring sulfur-containing groups	751	0	0	751
Hydrolases	7685
Acting on ester bonds	2091	0	0	2091
Glycosylases	430	0	0	430
Acting on ether bonds	69	0	0	69
Acting on peptide bonds (peptidases)	1411	0	0	1411
Acting on carbon-nitrogen bonds, other than peptide bonds	1245	0	0	1245
Acting on acid anhydrides	2429	0	0	2429
Acting on carbon-carbon bonds	7	0	0	7
Acting on halide bonds	3	0	0	3
Lyases	4646
Carbon-carbon lyases	1614	0	0	1614
Carbon-oxygen lyases	2069	0	0	2069
Carbon-nitrogen lyases	592	0	0	592
Carbon-sulfur lyases	186	0	0	186
Phosphorus-oxygen lyases	68	0	0	68
Other lyases	117	0	0	117
Isomerases	2666
Racemases and epimerases	442	0	0	442
Cis-trans-isomerases	132	0	0	132
Intramolecular oxidoreductases	503	0	0	503
Intramolecular transferases	1303	0	0	1303
Intramolecular lyases	109	0	0	109
Other isomerases	177	0	0	177
Ligases	5044
Forming carbon-oxygen bonds	1375	0	0	1375
Forming carbon-sulfur bonds	616	0	0	616
Forming carbon-nitrogen bonds	2686	0	0	2686
Forming carbon-carbon bonds	180	0	0	180
Forming phosphoric ester bonds	125	0	0	125
Forming nitrogen-metal bonds	62	0	0	62
Tepidisphaeraceae
	Combined Abundance	Leaves Abundance	Stems Abundance	Roots Abundance
Oxidoreductases	11023
Acting on the CH-OH group of donors	2701	0	0	2701
Acting on diphenols and related substances as donors	46	0	0	46
Acting on a peroxide as acceptor	504	0	0	504
Acting on hydrogen as donors	259	0	0	259
Acting on single donors with incorporation of molecular oxygen (oxygenases). The oxygen incorporated need not be derived from O2	133	0	0	133
Acting on paired donors, with incorporation or reduction of molecular oxygen. The oxygen incorporated need not be derived from O2	151	0	0	151
Acting on superoxide as acceptor	167	0	0	167
Oxidizing metal ions	100	0	0	100
Acting on CH or CH2 groups	413	0	0	413
Acting on iron-sulfur proteins as donors	88	0	0	88
Acting on the aldehyde or oxo group of donors	1784	0	0	1784
Acting on phosphorus or arsenic in donors	69	0	0	69
Catalyzing the reaction X-H + Y-H = 'X-Y'	6	0	0	6
Acting on the CH-CH group of donors	1263	0	0	1263
Acting on the CH-NH2 group of donors	833	0	0	833
Acting on the CH-NH group of donors	358	0	0	358
Acting on NADH or NADPH	588	0	0	588
Acting on other nitrogenous compounds as donors	459	0	0	459
Acting on a sulfur group of donors	689	0	0	689
Acting on a heme group of donors	165	0	0	165
Other oxidoreductases	247	0	0	247
Transferases	18531
Transferring one-carbon groups	3153	0	0	3153
Transferring molybdenum- or tungsten-containing groups	46	0	0	46
Transferring aldehyde or ketonic groups	531	0	0	531
Acyltransferases	2502	0	0	2502
Glycosyltransferases	1866	0	0	1866
Transferring alkyl or aryl groups, other than methyl groups	1633	0	0	1633
Transferring nitrogenous groups	1295	0	0	1295
Transferring phosphorus-containing groups	6896	0	0	6896
Transferring sulfur-containing groups	608	0	0	608
Transferring selenium-containing groups	1	0	0	1
Hydrolases	11962
Acting on ester bonds	3360	0	0	3360
Acting on carbon-phosphorus bonds	17	0	0	17
Acting on carbon-sulfur bonds	2	0	0	2
Glycosylases	1967	0	0	1967
Acting on ether bonds	53	0	0	53
Acting on peptide bonds (peptidases)	1379	0	0	1379
Acting on carbon-nitrogen bonds, other than peptide bonds	2222	0	0	2222
Acting on acid anhydrides	2869	0	0	2869
Acting on carbon-carbon bonds	80	0	0	80
Acting on halide bonds	13	0	0	13
Lyases	5579
Carbon-carbon lyases	2283	0	0	2283
Carbon-oxygen lyases	2501	0	0	2501
Carbon-nitrogen lyases	373	0	0	373
Carbon-sulfur lyases	178	0	0	178
Phosphorus-oxygen lyases	158	0	0	158
Carbon-phosphorus lyases	15	0	0	15
Other lyases	71	0	0	71
Isomerases	3675
Racemases and epimerases	902	0	0	902
Cis-trans-isomerases	358	0	0	358
Intramolecular oxidoreductases	1018	0	0	1018
Intramolecular transferases	1041	0	0	1041
Intramolecular lyases	15	0	0	15
Other isomerases	341	0	0	341
Ligases	5561
Forming carbon-oxygen bonds	1410	0	0	1410
Forming carbon-sulfur bonds	516	0	0	516
Forming carbon-nitrogen bonds	2841	0	0	2841
Forming carbon-carbon bonds	202	0	0	202
Forming phosphoric ester bonds	390	0	0	390
Forming nitrogen-metal bonds	202	0	0	202
Verrucomicrobiaceae
	Combined Abundance	Leaves Abundance	Stems Abundance	Roots Abundance
Oxidoreductases	3635
Acting on the CH-OH group of donors	872	53	0	819
Acting on a peroxide as acceptor	128	11	0	117
Acting on hydrogen as donors	130	0	0	130
Acting on single donors with incorporation of molecular oxygen (oxygenases). The oxygen incorporated need not be derived from O2	25	3	0	22
Acting on paired donors, with incorporation or reduction of molecular oxygen. The oxygen incorporated need not be derived from O2	24	3	0	21
Acting on superoxide as acceptor	50	3	0	47
Oxidizing metal ions	23	1	0	22
Acting on CH or CH2 groups	168	10	0	158
Acting on iron-sulfur proteins as donors	52	0	0	52
Acting on the aldehyde or oxo group of donors	748	13	0	735
Acting on phosphorus or arsenic in donors	46	2	0	44
Catalyzing the reaction X-H + Y-H = 'X-Y'	13	0	0	13
Acting on the CH-CH group of donors	215	9	0	206
Acting on the CH-NH2 group of donors	206	8	0	198
Acting on the CH-NH group of donors	109	8	0	101
Acting on NADH or NADPH	299	13	0	286
Acting on other nitrogenous compounds as donors	81	4	0	77
Acting on a sulfur group of donors	375	13	0	362
Acting on a heme group of donors	32	5	0	27
Other oxidoreductases	39	0	0	39
Transferases	5445
Transferring one-carbon groups	1194	54	0	1140
Transferring molybdenum- or tungsten-containing groups	17	1	0	16
Transferring aldehyde or ketonic groups	189	6	0	183
Acyltransferases	570	40	0	530
Glycosyltransferases	580	34	0	546
Transferring alkyl or aryl groups, other than methyl groups	499	30	0	469
Transferring nitrogenous groups	331	14	0	317
Transferring phosphorus-containing groups	1889	104	0	1785
Transferring sulfur-containing groups	163	12	0	151
Transferring selenium-containing groups	13	0	0	13
Hydrolases	3334
Acting on ester bonds	1107	72	0	1035
Acting on sulfur-nitrogen bonds	4	1	0	3
Acting on carbon-phosphorus bonds	13	0	0	13
Glycosylases	173	16	0	157
Acting on ether bonds	17	1	0	16
Acting on peptide bonds (peptidases)	469	34	0	435
Acting on carbon-nitrogen bonds, other than peptide bonds	640	43	0	597
Acting on acid anhydrides	898	54	0	844
Acting on carbon-carbon bonds	13	0	0	13
Lyases	1790
Carbon-carbon lyases	682	37	0	645
Carbon-oxygen lyases	742	43	0	699
Carbon-nitrogen lyases	157	7	0	150
Carbon-sulfur lyases	34	2	0	32
Phosphorus-oxygen lyases	126	1	0	125
Other lyases	49	1	0	48
Isomerases	1126
Racemases and epimerases	283	20	0	263
Cis-trans-isomerases	65	5	0	60
Intramolecular oxidoreductases	269	16	0	253
Intramolecular transferases	444	29	0	415
Other isomerases	65	5	0	60
Ligases	1616
Forming carbon-oxygen bonds	450	21	0	429
Forming carbon-sulfur bonds	201	8	0	193
Forming carbon-nitrogen bonds	829	42	0	787
Forming carbon-carbon bonds	60	4	0	56
Forming phosphoric ester bonds	76	8	0	68
Cellulomonadaceae
	Combined Abundance	Leaves Abundance	Stems Abundance	Roots Abundance
Oxidoreductases	6061
Acting on the CH-OH group of donors	1581	90	0	1491
Acting on diphenols and related substances as donors	18	0	0	18
Acting on a peroxide as acceptor	135	10	0	125
Acting on hydrogen as donors	51	0	0	51
Acting on single donors with incorporation of molecular oxygen (oxygenases). The oxygen incorporated need not be derived from O2	156	25	0	131
Acting on paired donors, with incorporation or reduction of molecular oxygen. The oxygen incorporated need not be derived from O2	230	62	0	168
Acting on superoxide as acceptor	48	3	0	45
Oxidizing metal ions	40	1	0	39
Acting on CH or CH2 groups	228	13	0	215
Acting on iron-sulfur proteins as donors	56	10	0	46
Acting on the aldehyde or oxo group of donors	977	63	0	914
Acting on phosphorus or arsenic in donors	32	5	0	27
Catalyzing the reaction X-H + Y-H = 'X-Y'	7	0	0	7
Acting on the CH-CH group of donors	680	56	0	624
Acting on the CH-NH2 group of donors	351	16	0	335
Acting on the CH-NH group of donors	219	7	0	212
Acting on NADH or NADPH	458	25	0	433
Acting on other nitrogenous compounds as donors	168	7	0	161
Acting on a sulfur group of donors	448	12	0	436
Acting on a heme group of donors	114	7	0	107
Other oxidoreductases	64	0	0	64
Transferases	8497
Transferring one-carbon groups	1487	50	0	1437
Transferring molybdenum- or tungsten-containing groups	53	2	0	51
Transferring aldehyde or ketonic groups	204	11	0	193
Acyltransferases	1057	55	0	1002
Glycosyltransferases	810	40	0	770
Transferring alkyl or aryl groups, other than methyl groups	945	30	0	915
Transferring nitrogenous groups	465	18	0	447
Transferring phosphorus-containing groups	3107	127	0	2980
Transferring sulfur-containing groups	367	35	0	332
Transferring selenium-containing groups	2	1	0	1
Hydrolases	5335
Acting on ester bonds	1196	62	0	1134
Acting on carbon-phosphorus bonds	2	0	0	2
Acting on carbon-sulfur bonds	2	0	0	2
Glycosylases	736	15	0	721
Acting on ether bonds	46	4	0	42
Acting on peptide bonds (peptidases)	686	31	0	655
Acting on carbon-nitrogen bonds, other than peptide bonds	1188	53	0	1135
Acting on acid anhydrides	1412	68	0	1344
Acting on carbon-carbon bonds	44	6	0	38
Acting on halide bonds	23	1	0	22
Lyases	2853
Carbon-carbon lyases	1141	42	0	1099
Carbon-oxygen lyases	1190	53	0	1137
Carbon-nitrogen lyases	287	9	0	278
Carbon-sulfur lyases	93	6	0	87
Phosphorus-oxygen lyases	63	5	0	58
Carbon-phosphorus lyases	3	1	0	2
Other lyases	76	2	0	74
Isomerases	1836
Racemases and epimerases	417	22	0	395
Cis-trans-isomerases	154	6	0	148
Intramolecular oxidoreductases	405	23	0	382
Intramolecular transferases	666	38	0	628
Intramolecular lyases	46	4	0	42
Other isomerases	148	4	0	144
Ligases	2817
Forming carbon-oxygen bonds	680	23	0	657
Forming carbon-sulfur bonds	273	23	0	250
Forming carbon-nitrogen bonds	1472	61	0	1411
Forming carbon-carbon bonds	168	13	0	155
Forming phosphoric ester bonds	188	6	0	182
Forming nitrogen-metal bonds	36	3	0	33
Porticoccaceae
	Combined Abundance	Leaves Abundance	Stems Abundance	Roots Abundance
Oxidoreductases	5012
Acting on the CH-OH group of donors	918	55	0	863
Acting on diphenols and related substances as donors	2	2	0	0
Acting on a peroxide as acceptor	152	6	0	146
Acting on hydrogen as donors	5	2	0	3
Acting on single donors with incorporation of molecular oxygen (oxygenases). The oxygen incorporated need not be derived from O2	6	6	0	0
Acting on paired donors, with incorporation or reduction of molecular oxygen. The oxygen incorporated need not be derived from O2	23	23	0	0
Acting on superoxide as acceptor	88	2	0	86
Oxidizing metal ions	83	0	0	83
Acting on CH or CH2 groups	499	9	0	490
Acting on iron-sulfur proteins as donors	85	2	0	83
Acting on the aldehyde or oxo group of donors	669	19	0	650
Acting on phosphorus or arsenic in donors	73	2	0	71
Catalyzing the reaction X-H + Y-H = 'X-Y'	549	0	0	549
Acting on the CH-CH group of donors	616	24	0	592
Acting on the CH-NH2 group of donors	295	10	0	285
Acting on the CH-NH group of donors	165	5	0	160
Acting on NADH or NADPH	100	16	0	84
Acting on other nitrogenous compounds as donors	107	3	0	104
Acting on a sulfur group of donors	272	12	0	260
Acting on a heme group of donors	5	5	0	0
Other oxidoreductases	300	0	0	300
Transferases	10012
Transferring one-carbon groups	2045	63	0	1982
Transferring molybdenum- or tungsten-containing groups	1	1	0	0
Transferring aldehyde or ketonic groups	169	9	0	160
Acyltransferases	1099	34	0	1065
Glycosyltransferases	739	37	0	702
Transferring alkyl or aryl groups, other than methyl groups	1035	50	0	985
Transferring nitrogenous groups	346	24	0	322
Transferring phosphorus-containing groups	3782	119	0	3663
Transferring sulfur-containing groups	755	13	0	742
Transferring selenium-containing groups	41	0	0	41
Hydrolases	7015
Acting on ester bonds	1353	56	0	1297
Acting on carbon-sulfur bonds	1	1	0	0
Glycosylases	148	18	0	130
Acting on ether bonds	3	2	0	1
Acting on peptide bonds (peptidases)	1474	39	0	1435
Acting on carbon-nitrogen bonds, other than peptide bonds	1781	44	0	1737
Acting on acid anhydrides	2170	39	0	2131
Acting on carbon-carbon bonds	85	1	0	84
Lyases	3146
Carbon-carbon lyases	1139	45	0	1094
Carbon-oxygen lyases	947	40	0	907
Carbon-nitrogen lyases	531	5	0	526
Carbon-sulfur lyases	359	2	0	357
Phosphorus-oxygen lyases	51	7	0	44
Other lyases	119	3	0	116
Isomerases	2046
Racemases and epimerases	383	14	0	369
Cis-trans-isomerases	109	4	0	105
Intramolecular oxidoreductases	186	12	0	174
Intramolecular transferases	1065	18	0	1047
Intramolecular lyases	3	3	0	0
Other isomerases	300	5	0	295
Ligases	3114
Forming carbon-oxygen bonds	1101	25	0	1076
Forming carbon-sulfur bonds	8	6	0	2
Forming carbon-nitrogen bonds	1417	54	0	1363
Forming carbon-carbon bonds	154	3	0	151
Forming phosphoric ester bonds	429	1	0	428
Forming nitrogen-metal bonds	5	5	0	0
Ktedonobacteraceae
	Combined Abundance	Leaves Abundance	Stems Abundance	Roots Abundance
Oxidoreductases	5898
Acting on the CH-OH group of donors	1424	58	0	1366
Acting on diphenols and related substances as donors	99	1	0	98
Acting on a peroxide as acceptor	236	5	0	231
Acting on hydrogen as donors	29	0	0	29
Acting on single donors with incorporation of molecular oxygen (oxygenases). The oxygen incorporated need not be derived from O2	89	9	0	80
Acting on paired donors, with incorporation or reduction of molecular oxygen. The oxygen incorporated need not be derived from O2	170	19	0	151
Acting on superoxide as acceptor	100	1	0	99
Oxidizing metal ions	33	1	0	32
Acting on CH or CH2 groups	269	6	0	263
Acting on iron-sulfur proteins as donors	32	2	0	30
Acting on the aldehyde or oxo group of donors	676	33	0	643
Acting on phosphorus or arsenic in donors	66	1	0	65
Acting on the CH-CH group of donors	785	34	0	751
Acting on the CH-NH2 group of donors	338	11	0	327
Acting on the CH-NH group of donors	207	8	0	199
Acting on NADH or NADPH	578	10	0	568
Acting on other nitrogenous compounds as donors	203	4	0	199
Acting on a sulfur group of donors	372	8	0	364
Acting on a heme group of donors	192	3	0	189
Transferases	10782
Transferring one-carbon groups	2115	61	0	2054
Transferring molybdenum- or tungsten-containing groups	34	1	0	33
Transferring aldehyde or ketonic groups	229	5	0	224
Acyltransferases	1143	41	0	1102
Glycosyltransferases	1414	25	0	1389
Transferring alkyl or aryl groups, other than methyl groups	1348	30	0	1318
Transferring nitrogenous groups	475	16	0	459
Transferring phosphorus-containing groups	3587	90	0	3497
Transferring sulfur-containing groups	437	14	0	423
Hydrolases	8146
Acting on ester bonds	2214	55	0	2159
Acting on carbon-sulfur bonds	29	0	0	29
Glycosylases	777	31	0	746
Acting on ether bonds	33	1	0	32
Acting on peptide bonds (peptidases)	1460	29	0	1431
Acting on carbon-nitrogen bonds, other than peptide bonds	1604	40	0	1564
Acting on acid anhydrides	1959	34	0	1925
Acting on carbon-carbon bonds	68	5	0	63
Acting on halide bonds	2	1	0	1
Lyases	3565
Carbon-carbon lyases	1554	35	0	1519
Carbon-oxygen lyases	1535	46	0	1489
Carbon-nitrogen lyases	192	9	0	183
Carbon-sulfur lyases	88	4	0	84
Phosphorus-oxygen lyases	125	3	0	122
Other lyases	71	2	0	69
Isomerases	2254
Racemases and epimerases	408	15	0	393
Cis-trans-isomerases	168	7	0	161
Intramolecular oxidoreductases	454	17	0	437
Intramolecular transferases	943	21	0	922
Intramolecular lyases	90	0	0	90
Other isomerases	191	2	0	189
Ligases	3245
Forming carbon-oxygen bonds	702	18	0	684
Forming carbon-sulfur bonds	204	6	0	198
Forming carbon-nitrogen bonds	1850	40	0	1810
Forming carbon-carbon bonds	110	4	0	106
Forming phosphoric ester bonds	166	5	0	161
Forming nitrogen-metal bonds	213	4	0	209
Spongiibacteraceae
	Combined Abundance	Leaves Abundance	Stems Abundance	Roots Abundance
Oxidoreductases	42578
Acting on the CH-OH group of donors	7219	0	181	7038
Acting on diphenols and related substances as donors	12	0	0	12
Acting on a peroxide as acceptor	1202	0	26	1176
Acting on hydrogen as donors	1401	0	33	1368
Acting on single donors with incorporation of molecular oxygen (oxygenases). The oxygen incorporated need not be derived from O2	255	0	6	249
Acting on paired donors, with incorporation or reduction of molecular oxygen. The oxygen incorporated need not be derived from O2	45	0	0	45
Acting on superoxide as acceptor	251	0	7	244
Oxidizing metal ions	242	0	6	236
Acting on CH or CH2 groups	1455	0	36	1419
Acting on iron-sulfur proteins as donors	922	0	21	901
Acting on the aldehyde or oxo group of donors	13541	0	314	13227
Acting on phosphorus or arsenic in donors	241	0	6	235
Catalyzing the reaction X-H + Y-H = 'X-Y'	236	0	6	230
Acting on the CH-CH group of donors	2254	0	54	2200
Acting on the CH-NH2 group of donors	2384	0	59	2325
Acting on the CH-NH group of donors	734	0	20	714
Acting on NADH or NADPH	3095	0	70	3025
Acting on other nitrogenous compounds as donors	719	0	16	703
Acting on a sulfur group of donors	5151	0	123	5028
Acting on a heme group of donors	45	0	2	43
Other oxidoreductases	1174	0	28	1146
Transferases	68698
Transferring one-carbon groups	15624	0	379	15245
Transferring molybdenum- or tungsten-containing groups	243	0	6	237
Transferring aldehyde or ketonic groups	972	0	24	948
Acyltransferases	8340	0	199	8141
Glycosyltransferases	6639	0	164	6475
Transferring alkyl or aryl groups, other than methyl groups	6714	0	161	6553
Transferring nitrogenous groups	3088	0	74	3014
Transferring phosphorus-containing groups	24908	0	603	24305
Transferring sulfur-containing groups	1938	0	49	1889
Transferring selenium-containing groups	232	0	6	226
Hydrolases	29905
Acting on ester bonds	10514	0	250	10264
Acting on carbon-phosphorus bonds	0	0	0	0
Acting on carbon-sulfur bonds	233	0	6	227
Glycosylases	1454	0	36	1418
Acting on ether bonds	242	0	6	236
Acting on peptide bonds (peptidases)	4413	0	104	4309
Acting on carbon-nitrogen bonds, other than peptide bonds	5824	0	150	5674
Acting on acid anhydrides	6979	0	175	6804
Acting on carbon-carbon bonds	238	0	6	232
Acting on halide bonds	8	0	0	8
Lyases	16835
Carbon-carbon lyases	6261	0	155	6106
Carbon-oxygen lyases	7896	0	189	7707
Carbon-nitrogen lyases	763	0	22	741
Carbon-sulfur lyases	727	0	17	710
Phosphorus-oxygen lyases	715	0	17	698
Carbon-phosphorus lyases	1	0	0	1
Other lyases	472	0	12	460
Isomerases	11064
Racemases and epimerases	2621	0	66	2555
Cis-trans-isomerases	737	0	18	719
Intramolecular oxidoreductases	2172	0	55	2117
Intramolecular transferases	4788	0	118	4670
Intramolecular lyases	12	0	0	12
Other isomerases	734	0	17	717
Ligases	18886
Forming carbon-oxygen bonds	5712	0	140	5572
Forming carbon-sulfur bonds	1890	0	44	1846
Forming carbon-nitrogen bonds	10029	0	243	9786
Forming carbon-carbon bonds	507	0	12	495
Forming phosphoric ester bonds	738	0	16	722
Forming nitrogen-metal bonds	10	0	1	9

## Sheet: 16S Core Microbiome EC Numbers
Name	EC numbers
(-)-germacrene D synthase	4.2.3.75
(+)-trans-carveol dehydrogenase	1.1.1.275
(1->4)-alpha-D-glucan 1-alpha-D-glucosylmutase	5.4.99.15
(2E,6E)-farnesyl diphosphate synthase	2.5.1.10
(2R)-3-sulfolactate dehydrogenase (NADP(+))	1.1.1.338
(2R)-sulfolactate sulfo-lyase	4.4.1.24
(2S)-methylsuccinyl-CoA dehydrogenase	1.3.8.12
(2Z,6E)-farnesyl diphosphate synthase	2.5.1.68
(3,5-dihydroxyphenyl)acetyl-CoA 1,2-dioxygenase	1.13.11.80
(3S,4R)-3,4-dihydroxycyclohexa-1,5-diene-1,4-dicarboxylate dehydrogenase	1.3.1.53
(3S)-malyl-CoA thioesterase	3.1.2.30
(4S)-4-hydroxy-2-oxoglutarate aldolase	4.1.3.42
(5R)-carbapenem-3-carboxylate synthase	1.14.20.3
(d)CTP diphosphatase	3.6.1.65
(E)-4-hydroxy-3-methylbut-2-enyl-diphosphate synthase (ferredoxin)	1.17.7.1
(E)-4-hydroxy-3-methylbut-2-enyl-diphosphate synthase (flavodoxin)	1.17.7.3
(Kdo)-lipid IVA 3-deoxy-D-manno-octulosonic acid transferase	2.4.99.13
(Kdo)2-lipid IVA (2-8) 3-deoxy-D-manno-octulosonic acid transferase	2.4.99.14
(Kdo)3-lipid IVA (2-4) 3-deoxy-D-manno-octulosonic acid transferase	2.4.99.15
(R,R)-butanediol dehydrogenase	1.1.1.4
(R)-2-methylmalate dehydratase	4.2.1.35
(R)-3-amino-2-methylpropionate--pyruvate transaminase	2.6.1.40
(R)-amidase	3.5.1.100
(R)-benzylsuccinyl-CoA dehydrogenase	1.3.8.3
(R)-citramalate synthase	2.3.1.182
(R)-citramalyl-CoA lyase	4.1.3.46
(S,S)-butanediol dehydrogenase	1.1.1.76
(S)-1-phenylethanol dehydrogenase	1.1.1.311
(S)-2-haloacid dehalogenase	3.8.1.2
(S)-2-hydroxy-acid oxidase	1.1.3.15
(S)-3-amino-2-methylpropionate transaminase	2.6.1.22
(S)-3,5-dihydroxyphenylglycine transaminase	2.6.1.103
(S)-citramalyl-CoA lyase	4.1.3.25
(S)-coclaurine-N-methyltransferase	2.1.1.140
(S)-mandelate dehydrogenase	1.1.99.31
(S)-sulfolactate dehydrogenase	1.1.1.310
(S)-ureidoglycine aminohydrolase	3.5.3.26
[50S ribosomal protein L16]-arginine 3-hydroxylase	1.14.11.47
[acyl-carrier-protein] phosphodiesterase	3.1.4.14
[acyl-carrier-protein] S-malonyltransferase	2.3.1.39
[amino-group carrier protein]--L-2-aminoadipate ligase	6.3.2.43
[citrate (pro-3S)-lyase] ligase	6.2.1.22
[dimethylamine--corrinoid protein] Co-methyltransferase	2.1.1.249
[formate-C-acetyltransferase]-activating enzyme	1.97.1.4
[glutamine synthetase] adenylyltransferase	2.7.7.42
[heparan sulfate]-glucosamine 3-sulfotransferase 1	2.8.2.23
[histone H3]-dimethyl-L-lysine(36) demethylase	1.14.11.27
[isocitrate dehydrogenase (NADP(+))] kinase	2.7.11.5
[methyl-Co(III) methanol-specific corrinoid protein]:coenzyme Mmethyltransferase	2.1.1.246
[methyl-Co(III) methylamine-specific corrinoid protein]:coenzyme Mmethyltransferase	2.1.1.247
[methylamine--corrinoid protein] Co-methyltransferase	2.1.1.248
[protein-PII] uridylyltransferase	2.7.7.59
[ribosomal protein S12] (aspartate(89)-C(3))-methylthiotransferase	2.8.4.4
[RNA-polymerase]-subunit kinase	2.7.11.23
[trimethylamine--corrinoid protein] Co-methyltransferase	2.1.1.250
1-(5-phosphoribosyl)-5-[(5-phosphoribosylamino)methylideneamino]imidazole-4-carboxamideisomerase	5.3.1.16
1-acylglycerol-3-phosphate O-acyltransferase	2.3.1.51
1-alkyl-2-acetylglycerophosphocholine esterase	3.1.1.47
1-aminocyclopropane-1-carboxylate deaminase	3.5.99.7
1-aminocyclopropane-1-carboxylate synthase	4.4.1.14
1-deoxy-D-xylulose-5-phosphate reductoisomerase	1.1.1.267
1-deoxy-D-xylulose-5-phosphate synthase	2.2.1.7
1-deoxypentalenic acid 11beta-hydroxylase	1.14.11.35
1-hydroxy-2-naphthoate 1,2-dioxygenase	1.13.11.38
1-hydroxycarotenoid 3,4-desaturase	1.3.99.27
1-phosphatidylinositol-4-phosphate 5-kinase	2.7.1.68
1-phosphofructokinase	2.7.1.56
1-piperideine-2-carboxylate/1-pyrroline-2-carboxylate reductase (NADPH)	1.5.1.21
1-piperideine-2-carboxylate/1-pyrroline-2-carboxylate reductase[NAD(P)H]	1.5.1.1
1-pyrroline-2-carboxylate reductase [NAD(P)H]	1.5.1.49
1,2-dihydroxynaphthalene dioxygenase	1.13.11.56
1,3-beta-galactosyl-N-acetylhexosamine phosphorylase	2.4.1.211
1,3-propanediol dehydrogenase	1.1.1.202
1,3,6,8-tetrahydroxynaphthalene synthase	2.3.1.233
1,4-alpha-glucan branching enzyme	2.4.1.18
1,4-beta-mannosyl-N-acetylglucosamine phosphorylase	2.4.1.320
1,4-dihydroxy-2-naphthoate polyprenyltransferase	2.5.1.74
1,4-dihydroxy-2-naphthoyl-CoA hydrolase	3.1.2.28
1,4-dihydroxy-2-naphthoyl-CoA synthase	4.1.3.36
1,5-anhydro-D-fructose reductase (1,5-anhydro-D-mannitol-forming)	1.1.1.292
1,6-dihydroxycyclohexa-2,4-diene-1-carboxylate dehydrogenase	1.3.1.25
15-cis-phytoene desaturase	1.3.5.5
15-cis-phytoene synthase	2.5.1.32
15-hydroxyprostaglandin dehydrogenase (NAD(+))	1.1.1.141
15,16-dihydrobiliverdin:ferredoxin oxidoreductase	1.3.7.2
16S rRNA (adenine(1408)-N(1))-methyltransferase	2.1.1.180
16S rRNA (adenine(1518)-N(6)/adenine(1519)-N(6))-dimethyltransferase	2.1.1.182
16S rRNA (cytidine(1402)-2'-O)-methyltransferase	2.1.1.198
16S rRNA (cytidine(1409)-2'-O)-methyltransferase	2.1.1.227
16S rRNA (cytosine(1402)-N(4))-methyltransferase	2.1.1.199
16S rRNA (cytosine(1407)-C(5))-methyltransferase	2.1.1.178
16S rRNA (cytosine(967)-C(5))-methyltransferase	2.1.1.176
16S rRNA (guanine(1207)-N(2))-methyltransferase	2.1.1.172
16S rRNA (guanine(1516)-N(2))-methyltransferase	2.1.1.242
16S rRNA (guanine(527)-N(7))-methyltransferase	2.1.1.170
16S rRNA (guanine(966)-N(2))-methyltransferase	2.1.1.171
16S rRNA (uracil(1498)-N(3))-methyltransferase	2.1.1.193
16S rRNA pseudouridine(516) synthase	5.4.99.19
17beta-estradiol 17-dehydrogenase	1.1.1.62
1L-myo-inositol 1-phosphate cytidylyltransferase	2.7.7.74
2-(1,2-epoxy-1,2-dihydrophenyl)acetyl-CoA isomerase	5.3.3.18
2-(3-amino-3-carboxypropyl)histidine synthase	2.5.1.108
2-(acetamidomethylene)succinate hydrolase	3.5.1.29
2-alkenal reductase [NAD(P)(+)]	1.3.1.74
2-amino-3,7-dideoxy-D-threo-hept-6-ulosonate synthase	2.2.1.10
2-amino-4-deoxychorismate synthase	2.6.1.86
2-amino-4-hydroxy-6-hydroxymethyldihydropteridine diphosphokinase	2.7.6.3
2-amino-5-chlorophenol 1,6-dioxygenase	1.13.11.76
2-amino-5-formylamino-6-ribosylaminopyrimidin-4(3H)-one 5'-monophosphatedeformylase	3.5.1.102
2-aminobenzenesulfonate 2,3-dioxygenase	1.14.12.14
2-aminoethylphosphonate--pyruvate transaminase	2.6.1.37
2-aminomuconate deaminase	3.5.99.5
2-aminophenol 1,6-dioxygenase	1.13.11.74
2-C-methyl-D-erythritol 2,4-cyclodiphosphate synthase	4.6.1.12
2-C-methyl-D-erythritol 4-phosphate cytidylyltransferase	2.7.7.60
2-dehydro-3-deoxy-6-phosphogalactonate aldolase	4.1.2.21
2-dehydro-3-deoxy-D-arabinonate dehydratase	4.2.1.141
2-dehydro-3-deoxy-D-gluconate aldolase	4.1.2.51
2-dehydro-3-deoxy-L-arabinonate dehydratase	4.2.1.43
2-dehydro-3-deoxy-phosphogluconate aldolase	4.1.2.14
2-dehydro-3-deoxy-phosphogluconate/2-dehydro-3-deoxy-6-phosphogalactonatealdolase	4.1.2.55
2-dehydro-3-deoxygalactonokinase	2.7.1.58
2-dehydro-3-deoxyglucarate aldolase	4.1.2.20
2-dehydro-3-deoxyglucono/galactono-kinase	2.7.1.178
2-dehydro-3-deoxygluconokinase	2.7.1.45
2-dehydropantoate 2-reductase	1.1.1.169
2-deoxy-D-gluconate 3-dehydrogenase	1.1.1.125
2-deoxy-scyllo-inosamine dehydrogenase (AdoMet-dependent)	1.1.99.38
2-deoxy-scyllo-inosose synthase	4.2.3.124
2-deoxystreptamine glucosyltransferase	2.4.1.284
2-deoxystreptamine N-acetyl-D-glucosaminyltransferase	2.4.1.283
2-enoate reductase	1.3.1.31
2-furoate--CoA ligase	6.2.1.31
2-furoyl-CoA dehydrogenase	1.3.99.8
2-halobenzoate 1,2-dioxygenase	1.14.12.13
2-heptyl-3-hydroxy-4(1H)-quinolone synthase	1.14.13.182
2-heptyl-4(1H)-quinolone synthase	2.3.1.230
2-hydroxy-3-keto-5-methylthiopentenyl-1-phosphate phosphatase	3.1.3.87
2-hydroxy-3-oxopropionate reductase	1.1.1.60
2-hydroxy-4-carboxymuconate semialdehyde hemiacetal dehydrogenase	1.1.1.312
2-hydroxy-6-oxo-6-(2-aminophenyl)hexa-2,4-dienoate hydrolase	3.7.1.13
2-hydroxy-6-oxonona-2,4-dienedioate hydrolase	3.7.1.14
2-hydroxy-dATP diphosphatase	3.6.1.56
2-hydroxychromene-2-carboxylate isomerase	5.99.1.4
2-hydroxyhexa-2,4-dienoate hydratase	4.2.1.132
2-hydroxymethylglutarate dehydrogenase	1.1.1.291
2-hydroxymuconate tautomerase	5.3.2.6
2-hydroxymuconate-6-semialdehyde dehydrogenase	1.2.1.85
2-hydroxymuconate-6-semialdehyde hydrolase	3.7.1.9
2-iminoacetate synthase	4.1.99.19
2-iminobutanoate/2-iminopropanoate deaminase	3.5.99.10
2-isopropylmalate synthase	2.3.3.13
2-keto-3-deoxy-L-rhamnonate aldolase	4.1.2.53
2-keto-myo-inositol isomerase	5.3.99.11
2-ketoarginine methyltransferase	2.1.1.243
2-methoxy-6-polyprenyl-1,4-benzoquinol methylase	2.1.1.201
2-methyl-6-phytyl-1,4-hydroquinone methyltransferase	2.1.1.295
2-methylcitrate dehydratase	4.2.1.79
2-methylcitrate synthase	2.3.3.5
2-methylfumaryl-CoA hydratase	4.2.1.148
2-methylfumaryl-CoA isomerase	5.4.1.3
2-methylisocitrate dehydratase	4.2.1.99
2-oxo-3-hexenedioate decarboxylase	4.1.1.77
2-oxo-4-hydroxy-4-carboxy-5-ureidoimidazoline decarboxylase	4.1.1.97
2-oxoacid oxidoreductase (ferredoxin)	1.2.7.11
2-oxoglutarate decarboxylase	4.1.1.71
2-oxoglutarate synthase	1.2.7.3
2-oxopent-4-enoate hydratase	4.2.1.80
2-phospho-L-lactate guanylyltransferase	2.7.7.68
2-phospho-L-lactate transferase	2.7.8.28
2-phosphosulfolactate phosphatase	3.1.3.71
2-polyprenyl-6-hydroxyphenol methylase	2.1.1.222
2-pyrone-4,6-dicarboxylate lactonase	3.1.1.57
2-succinyl-5-enolpyruvyl-6-hydroxy-3-cyclohexene-1-carboxylic-acidsynthase	2.2.1.9
2-succinyl-6-hydroxy-2,4-cyclohexadiene-1-carboxylate synthase	4.2.99.20
2,2-dialkylglycine decarboxylase (pyruvate)	4.1.1.64
2,3-bis-O-geranylgeranyl-sn-glycero-phospholipid reductase	1.3.7.11
2,3-bis-O-geranylgeranyl-sn-glycerol 1-phosphate reductase [NAD(P)H]	1.3.1.101
2,3-dihydro-2,3-dihydroxybenzoate dehydrogenase	1.3.1.28
2,3-dihydroxy-2,3-dihydro-p-cumate dehydrogenase	1.3.1.58
2,3-dihydroxybenzoate 3,4-dioxygenase	1.13.11.14
2,3-diketo-5-methylthiopentyl-1-phosphate enolase	5.3.2.5
2,3-epoxybenzoyl-CoA dihydrolase	4.1.2.44
2,3,4,5-tetrahydropyridine-2,6-dicarboxylate N-succinyltransferase	2.3.1.117
2,4-dichlorophenol 6-monooxygenase	1.14.13.20
2,4-dienoyl-CoA reductase [(2E)-enoyl-CoA-producing]	1.3.1.34
2,4'-dihydroxyacetophenone dioxygenase	1.13.11.41
2,5-diamino-6-(ribosylamino)-4(3H)-pyrimidinone 5'-phosphate reductase	1.1.1.302
2,5-didehydrogluconate reductase (2-dehydro-L-gulonate-forming)	1.1.1.346
2,5-dihydroxypyridine 5,6-dioxygenase	1.13.11.9
2,5-dioxovalerate dehydrogenase	1.2.1.26
2,6-beta-fructan 6-levanbiohydrolase	3.2.1.64
2,6-dihydroxypyridine 3-monooxygenase	1.14.13.10
2,6-dioxo-6-phenylhexa-3-enoate hydrolase	3.7.1.8
2'-deamino-2'-hydroxyneamine transaminase	2.6.1.94
2'-hydroxybiphenyl-2-sulfinate desulfinase	3.13.1.3
2'-hydroxyisoflavone reductase	1.3.1.45
2',3'-cyclic-nucleotide 2'-phosphodiesterase	3.1.4.16
2',3'-cyclic-nucleotide 3'-phosphodiesterase	3.1.4.37
23S rRNA (adenine(1618)-N(6))-methyltransferase	2.1.1.181
23S rRNA (adenine(2030)-N(6))-methyltransferase	2.1.1.266
23S rRNA (adenine(2085)-N(6))-dimethyltransferase	2.1.1.184
23S rRNA (adenine(2503)-C(2))-methyltransferase	2.1.1.192
23S rRNA (adenine(2503)-C(8))-methyltransferase	2.1.1.224
23S rRNA (cytidine(1920)-2'-O)-methyltransferase	2.1.1.226
23S rRNA (cytidine(2498)-2'-O)-methyltransferase	2.1.1.186
23S rRNA (cytosine(1962)-C(5))-methyltransferase	2.1.1.191
23S rRNA (guanine(1835)-N(2))-methyltransferase	2.1.1.174
23S rRNA (guanine(2069)-N(7))-methyltransferase	2.1.1.264
23S rRNA (guanine(2445)-N(2))-methyltransferase	2.1.1.173
23S rRNA (guanine(745)-N(1))-methyltransferase	2.1.1.187
23S rRNA (guanosine(2251)-2'-O)-methyltransferase	2.1.1.185
23S rRNA (pseudouridine(1915)-N(3))-methyltransferase	2.1.1.177
23S rRNA (uracil(1939)-C(5))-methyltransferase	2.1.1.190
23S rRNA (uracil(747)-C(5))-methyltransferase	2.1.1.189
23S rRNA (uridine(2552)-2'-O)-methyltransferase	2.1.1.166
23S rRNA pseudouridine(1911/1915/1917) synthase	5.4.99.23
23S rRNA pseudouridine(2457) synthase	5.4.99.20
23S rRNA pseudouridine(2604) synthase	5.4.99.21
23S rRNA pseudouridine(2605) synthase	5.4.99.22
23S rRNA pseudouridine(746) synthase	5.4.99.29
23S rRNA pseudouridine(955/2504/2580) synthase	5.4.99.24
3-(3-hydroxy-phenyl)propanoic acid hydroxylase	1.14.13.127
3-(aryl)acryloyl-CoA:(R)-3-(aryl)lactate CoA-transferase	2.8.3.17
3-(cis-5,6-dihydroxycyclohexa-1,3-dien-1-yl)propanoate dehydrogenase	1.3.1.87
3-amino-4-hydroxybenzoate synthase	4.1.99.20
3-amino-5-hydroxybenzoate synthase	4.2.1.144
3-aminobutyryl-CoA ammonia-lyase	4.3.1.14
3-carboxy-cis,cis-muconate cycloisomerase	5.5.1.2
3-carboxyethylcatechol 2,3-dioxygenase	1.13.11.16
3-cyanoalanine hydratase	4.2.1.65
3-dehydro-glucose-6-phosphate--glutamate transaminase	2.6.1.104
3-dehydro-L-gulonate 2-dehydrogenase	1.1.1.130
3-dehydro-L-gulonate-6-phosphate decarboxylase	4.1.1.85
3-dehydroquinate dehydratase	4.2.1.10
3-dehydroquinate synthase	4.2.3.4
3-dehydroquinate synthase II	1.4.1.24
3-dehydroshikimate dehydratase	4.2.1.118
3-dehydrosphinganine reductase	1.1.1.102
3-demethylubiquinol 3-O-methyltransferase	2.1.1.64
3-deoxy-7-phosphoheptulonate synthase	2.5.1.54
3-deoxy-8-phosphooctulonate synthase	2.5.1.55
3-deoxy-alpha-D-manno-octulosonate 8-oxidase	1.1.3.48
3-deoxy-D-manno-octulosonic acid kinase	2.7.1.166
3-deoxy-manno-octulosonate cytidylyltransferase	2.7.7.38
3-deoxy-manno-octulosonate-8-phosphatase	3.1.3.45
3-fumarylpyruvate hydrolase	3.7.1.20
3-hexulose-6-phosphate synthase	4.1.2.43
3-hydroxy acid dehydrogenase	1.1.1.381
3-hydroxy-2-methylpyridine-4,5-dicarboxylate 4-decarboxylase	4.1.1.51
3-hydroxy-9,10-secoandrosta-1,3,5(10)-triene-9,17-dione monooxygenase	1.14.14.12
3-hydroxy-D-aspartate aldolase	4.1.3.41
3-hydroxyacyl-[acyl-carrier-protein] dehydratase	4.2.1.59
3-hydroxyacyl-CoA dehydrogenase	1.1.1.35
3-hydroxyanthranilate 3,4-dioxygenase	1.13.11.6
3-hydroxybenzoate 4-monooxygenase	1.14.13.23
3-hydroxybenzoate synthase	4.1.3.45
3-hydroxybutyrate dehydrogenase	1.1.1.30
3-hydroxybutyryl-CoA dehydratase	4.2.1.55
3-hydroxybutyryl-CoA dehydrogenase	1.1.1.157
3-hydroxybutyryl-CoA epimerase	5.1.2.3
3-hydroxyisobutyrate dehydrogenase	1.1.1.31
3-hydroxyisobutyryl-CoA hydrolase	3.1.2.4
3-hydroxymethylcephem carbamoyltransferase	2.1.3.7
3-hydroxypropionate dehydrogenase (NADP(+))	1.1.1.298
3-hydroxypropionyl-CoA dehydratase	4.2.1.116
3-hydroxypropionyl-CoA synthase	6.2.1.36
3-isopropylmalate dehydratase	4.2.1.33
3-isopropylmalate dehydrogenase	1.1.1.85
3-mercaptopyruvate sulfurtransferase	2.8.1.2
3-methyl-2-oxobutanoate dehydrogenase (2-methylpropanoyl-transferring)	1.2.4.4
3-methyl-2-oxobutanoate dehydrogenase (ferredoxin)	1.2.7.7
3-methyl-2-oxobutanoate hydroxymethyltransferase	2.1.2.11
3-methylfumaryl-CoA hydratase	4.2.1.153
3-O-alpha-D-glucosyl-L-rhamnose phosphorylase	2.4.1.282
3-O-phospho-polymannosyl GlcNAc-diphospho-ditrans,octacis-undecaprenol3-phospho-methyltransferase	2.1.1.294
3-oxo-5,6-dehydrosuberyl-CoA semialdehyde dehydrogenase	1.2.1.91
3-oxo-5,6-didehydrosuberyl-CoA thiolase	2.3.1.223
3-oxo-5alpha-steroid 4-dehydrogenase (acceptor)	1.3.99.5
3-oxo-5alpha-steroid 4-dehydrogenase (NADP(+))	1.3.1.22
3-oxoacid CoA-transferase	2.8.3.5
3-oxoacyl-[acyl-carrier-protein] reductase	1.1.1.100
3-oxoadipate CoA-transferase	2.8.3.6
3-oxoadipate enol-lactonase	3.1.1.24
3-oxoadipyl-CoA thiolase	2.3.1.174
3-oxosteroid 1-dehydrogenase	1.3.99.4
3-phenylpropanoate dioxygenase	1.14.12.19
3-phosphoshikimate 1-carboxyvinyltransferase	2.5.1.19
3-phytase	3.1.3.8
3-succinoylsemialdehyde-pyridine dehydrogenase	1.2.1.83
3,4-dehydroadipyl-CoA semialdehyde dehydrogenase (NADP(+))	1.2.1.77
3,4-dihydroxy-2-butanone-4-phosphate synthase	4.1.99.12
3,4-dihydroxy-9,10-secoandrosta-1,3,5(10)-triene-9,17-dione 4,5-dioxygenase	1.13.11.25
3,4-dihydroxyphenylacetate 2,3-dioxygenase	1.13.11.15
3,8-divinyl protochlorophyllide a 8-vinyl-reductase (NADPH)	1.3.1.75
3'-nucleotidase	3.1.3.6
3',5'-cyclic-nucleotide phosphodiesterase	3.1.4.17
3'(2'),5'-bisphosphate nucleotidase	3.1.3.7
3(or 17)beta-hydroxysteroid dehydrogenase	1.1.1.51
3alpha-(17beta)-hydroxysteroid dehydrogenase (NAD(+))	1.1.1.239
3alpha,7alpha,12alpha-trihydroxy-5beta-cholest-24-enoyl-CoA hydratase	4.2.1.107
3alpha(or 20beta)-hydroxysteroid dehydrogenase	1.1.1.53
3beta-hydroxy-Delta(5)-steroid dehydrogenase	1.1.1.145
3beta-hydroxysteroid-4alpha-carboxylate 3-dehydrogenase(decarboxylating)	1.1.1.170
3D-(3,5/4)-trihydroxycyclohexane-1,2-dione acylhydrolase (decyclizing)	3.7.1.22
4-(cytidine 5'-diphospho)-2-C-methyl-D-erythritol kinase	2.7.1.148
4-(hydroxymethyl)benzenesulfonate dehydrogenase	1.1.1.257
4-alpha-D-{(1->4)-alpha-D-glucano}trehalose trehalohydrolase	3.2.1.141
4-alpha-glucanotransferase	2.4.1.25
4-aminobutyrate--2-oxoglutarate transaminase	2.6.1.19
4-aminobutyrate--pyruvate transaminase	2.6.1.96
4-carboxymuconolactone decarboxylase	4.1.1.44
4-coumarate--CoA ligase	6.2.1.12
4-coumaroyl-homoserine lactone synthase	2.3.1.229
4-formylbenzenesulfonate dehydrogenase	1.2.1.62
4-hydroxy-2-oxoglutarate aldolase	4.1.3.16
4-hydroxy-2-oxoheptanedioate aldolase	4.1.2.52
4-hydroxy-2-oxohexanoate aldolase	4.1.3.43
4-hydroxy-2-oxovalerate aldolase	4.1.3.39
4-hydroxy-3-polyprenylbenzoate decarboxylase	4.1.1.98
4-hydroxy-4-methyl-2-oxoglutarate aldolase	4.1.3.17
4-hydroxy-tetrahydrodipicolinate reductase	1.17.1.8
4-hydroxy-tetrahydrodipicolinate synthase	4.3.3.7
4-hydroxyacetophenone monooxygenase	1.14.13.84
4-hydroxybenzoate 3-monooxygenase	1.14.13.2
4-hydroxybenzoate decarboxylase	4.1.1.61
4-hydroxybenzoate polyprenyltransferase	2.5.1.39
4-hydroxybenzoate--CoA ligase	6.2.1.27
4-hydroxybenzoyl-CoA thioesterase	3.1.2.23
4-hydroxybutanoyl-CoA dehydratase	4.2.1.120
4-hydroxybutyrate dehydrogenase	1.1.1.61
4-hydroxybutyrate--CoA ligase (AMP-forming)	6.2.1.40
4-hydroxymandelate oxidase	1.1.3.46
4-hydroxyphenylacetate 3-monooxygenase	1.14.14.9
4-hydroxyphenylacetate decarboxylase	4.1.1.83
4-hydroxyphenylpyruvate dioxygenase	1.13.11.27
4-hydroxyproline epimerase	5.1.1.8
4-hydroxythreonine-4-phosphate dehydrogenase	1.1.1.262
4-methylaminobutanoate oxidase (formaldehyde-forming)	1.5.3.19
4-nitrophenylphosphatase	3.1.3.41
4-O-beta-D-mannosyl-D-glucose phosphorylase	2.4.1.281
4-oxalmesaconate hydratase	4.2.1.83
4-oxalomesaconate tautomerase	5.3.2.8
4-phosphoerythronate dehydrogenase	1.1.1.290
4-phosphopantoate--beta-alanine ligase	6.3.2.36
4-phytase	3.1.3.26
4-pyridoxolactonase	3.1.1.27
4,5-9,10-diseco-3-hydroxy-5,9,17-trioxoandrosta-1(10),2-diene-4-oatehydrolase	3.7.1.17
4,5-dihydroxyphthalate decarboxylase	4.1.1.55
4a-hydroxytetrahydrobiopterin dehydratase	4.2.1.96
5-(carboxyamino)imidazole ribonucleotide mutase	5.4.99.18
5-(carboxyamino)imidazole ribonucleotide synthase	6.3.4.18
5-(hydroxymethyl)furfural oxidase	1.1.3.47
5-amino-6-(5-phosphoribosylamino)uracil reductase	1.1.1.193
5-aminolevulinate synthase	2.3.1.37
5-aminovalerate transaminase	2.6.1.48
5-carboxymethyl-2-hydroxymuconate Delta-isomerase	5.3.3.10
5-carboxymethyl-2-hydroxymuconic-semialdehyde dehydrogenase	1.2.1.60
5-dehydro-2-deoxygluconokinase	2.7.1.92
5-dehydro-2-deoxyphosphogluconate aldolase	4.1.2.29
5-dehydro-4-deoxy-D-glucuronate isomerase	5.3.1.17
5-dehydro-4-deoxyglucarate dehydratase	4.2.1.41
5-deoxy-glucuronate isomerase	5.3.1.30
5-epi-alpha-selinene synthase	4.2.3.90
5-exo-hydroxycamphor dehydrogenase	1.1.1.327
5-formyltetrahydrofolate cyclo-ligase	6.3.3.2
5-guanidino-2-oxopentanoate decarboxylase	4.1.1.75
5-methyltetrahydrofolate:corrinoid/iron-sulfur proteinCo-methyltransferase	2.1.1.258
5-methyltetrahydropteroyltriglutamate--homocysteine S-methyltransferase	2.1.1.14
5-methyltetrahydrosarcinapterin:corrinoid/iron-sulfur proteinCo-methyltransferase	2.1.1.245
5-oxopent-3-ene-1,2,5-tricarboxylate decarboxylase	4.1.1.68
5-oxoprolinase (ATP-hydrolyzing)	3.5.2.9
5,10-methenyltetrahydromethanopterin hydrogenase	1.12.98.2
5,10-methylenetetrahydromethanopterin reductase	1.5.98.2
5,6,7,8-tetrahydromethanopterin hydro-lyase	4.2.1.147
5' to 3' exodeoxyribonuclease (nucleoside 3'-phosphate-forming)	3.1.12.1
5'-(N(7)-methylguanosine 5'-triphospho)-[mRNA] hydrolase	3.6.1.62
5'-deoxynucleotidase	3.1.3.89
5'-nucleotidase	3.1.3.5
5''-phosphoribostamycin phosphatase	3.1.3.88
6-aminohexanoate-cyclic-dimer hydrolase	3.5.2.12
6-aminohexanoate-oligomer exohydrolase	3.5.1.46
6-carboxyhexanoate--CoA ligase	6.2.1.14
6-carboxytetrahydropterin synthase	4.1.2.50
6-deoxy-5-ketofructose 1-phosphate synthase	2.2.1.11
6-hydroxy-3-succinoylpyridine 3-monooxygenase	1.14.13.163
6-hydroxycyclohex-1-ene-1-carbonyl-CoA dehydrogenase	1.1.1.368
6-hydroxynicotinate 3-monooxygenase	1.14.13.114
6-hydroxypseudooxynicotine dehydrogenase	1.5.99.14
6-oxocyclohex-1-ene-1-carbonyl-CoA hydratase	3.7.1.21
6-phospho-3-hexuloisomerase	5.3.1.27
6-phospho-beta-galactosidase	3.2.1.85
6-phospho-beta-glucosidase	3.2.1.86
6-phosphofructokinase	2.7.1.11
6-phosphogluconolactonase	3.1.1.31
6-pyruvoyltetrahydropterin 2'-reductase	1.1.1.220
6-pyruvoyltetrahydropterin synthase	4.2.3.12
6,7-dihydropteridine reductase	1.5.1.34
6,7-dimethyl-8-ribityllumazine synthase	2.5.1.78
6'''-hydroxyneomycin C oxidase	1.1.3.44
7-carboxy-7-deazaguanine synthase	4.3.99.3
7-cyano-7-deazaguanine synthase	6.3.4.20
7-dehydrocholesterol reductase	1.3.1.21
7-hydroxymethyl chlorophyll a reductase	1.17.7.2
7,8-dihydropterin-6-yl-methyl-4-(beta-D-ribofuranosyl)aminobenzene5'-phosphate synthase	2.5.1.105
7alpha-hydroxysteroid dehydrogenase	1.1.1.159
8-amino-3,8-dideoxy-alpha-D-manno-octulosonate transaminase	2.6.1.109
8-amino-7-oxononanoate synthase	2.3.1.47
8-demethyl-8-(2,3-dimethoxy-alpha-L-rhamnosyl)-tetracenomycin-C 4'-O-methyltransferase	2.1.1.307
8-demethyl-8-alpha-L-rhamnosyl tetracenomycin-C 2'-O-methyltransferase	2.1.1.305
8-oxo-dGTP diphosphatase	3.6.1.55
8-oxoguanine deaminase	3.5.4.32
9,9'-di-cis-zeta-carotene desaturase	1.3.5.6
acetaldehyde dehydrogenase (acetylating)	1.2.1.10
acetate CoA-transferase	2.8.3.8
acetate kinase	2.7.2.1
acetate--CoA ligase	6.2.1.1
acetate--CoA ligase (ADP-forming)	6.2.1.13
acetoacetate decarboxylase	4.1.1.4
acetoacetate--CoA ligase	6.2.1.16
acetoacetyl-CoA reductase	1.1.1.36
acetolactate decarboxylase	4.1.1.5
acetolactate synthase	2.2.1.6
acetone carboxylase	6.4.1.6
acetophenone carboxylase	6.4.1.8
acetyl-CoA C-acetyltransferase	2.3.1.9
acetyl-CoA C-acyltransferase	2.3.1.16
acetyl-CoA carboxylase	6.4.1.2
acetyl-CoA hydrolase	3.1.2.1
acetyl-S-ACP:malonate ACP transferase	2.3.1.187
acetylcholinesterase	3.1.1.7
acetylglutamate kinase	2.7.2.8
acetylornithine deacetylase	3.5.1.16
acetylornithine transaminase	2.6.1.11
acetylserotonin O-methyltransferase	2.1.1.4
acid phosphatase	3.1.3.2
Acid--alcohol ligases (ester synthases)	6.1.2.-
Acid--amino-acid ligases (peptide synthases)	6.3.2.-
Acid--ammonia (or amine) ligases (amide synthases)	6.3.1.-
Acid--thiol ligases	6.2.1.-
acireductone dioxygenase (Fe(2+)-requiring)	1.13.11.54
acireductone dioxygenase (Ni(2+)-requiring)	1.13.11.53
acireductone synthase	3.1.3.77
aclacinomycin methylesterase	3.1.1.95
aclacinomycin-A oxidase	1.3.3.14
aclacinomycin-N oxidase	1.1.3.45
aconitate hydratase	4.2.1.3
acrosin	3.4.21.10
acrylyl-CoA reductase (NADPH)	1.3.1.84
Acting on a heme group of donors	1.9.-.-
Acting on a peroxide as acceptor	1.11.-.-
Acting on a sulfur group of donors	1.8.-.-
Acting on acid anhydrides	3.6.-.-
Acting on acid anhydrides; catalyzing transmembrane movement of substances	3.6.3.-
Acting on amino acids and derivatives	5.1.1.-
Acting on ATP; involved in cellular and subcellular movement	3.6.4.-
Acting on carbohydrates and derivatives	5.1.3.-
Acting on carbon-carbon bonds	3.7.-.-
Acting on carbon-nitrogen bonds, other than peptide bonds	3.5.-.-
Acting on carbon-phosphorus bonds	3.11.-.-
Acting on carbon-phosphorus bonds	3.11.1.-
Acting on carbon-sulfur bonds	3.13.-.-
Acting on carbon-sulfur bonds	3.13.1.-
Acting on CH or CH2 groups	1.17.-.-
Acting on diphenols and related substances as donors	1.10.-.-
Acting on ester bonds	3.1.-.-
Acting on ether bonds	3.3.-.-
Acting on halide bonds	3.8.-.-
Acting on hydrogen as donors	1.12.-.-
Acting on hydroxy acids and derivatives	5.1.2.-
Acting on iron-sulfur proteins as donors	1.18.-.-
Acting on NADH or NADPH	1.6.-.-
Acting on other compounds	5.1.99.-
Acting on other nitrogenous compounds as donors	1.7.-.-
Acting on paired donors, with incorporation or reduction of molecular oxygen. The oxygen incorporated need not be derived from O2	1.14.-.-
Acting on peptide bonds (peptidases)	3.4.-.-
Acting on phosphates	4.2.3.-
Acting on phosphorus or arsenic in donors	1.20.-.-
Acting on polysaccharides	4.2.2.-
Acting on single donors with incorporation of molecular oxygen (oxygenases). The oxygen incorporated need not be derived from O2	1.13.-.-
Acting on sulfur-nitrogen bonds	3.10.-.-
Acting on sulfur-nitrogen bonds	3.10.1.-
Acting on superoxide as acceptor	1.15.-.-
Acting on superoxide as acceptor	1.15.1.-
Acting on the aldehyde or oxo group of donors	1.2.-.-
Acting on the CH-CH group of donors	1.3.-.-
Acting on the CH-NH group of donors	1.5.-.-
Acting on the CH-NH2 group of donors	1.4.-.-
Acting on the CH-OH group of donors	1.1.-.-
Acyl groups converted into alkyl groups on transfer	2.3.3.-
acyl-[acyl-carrier-protein]--phospholipid O-acyltransferase	2.3.1.40
acyl-[acyl-carrier-protein]--UDP-N-acetylglucosamine O-acyltransferase	2.3.1.129
acyl-CoA 6-desaturase	1.14.19.3
acyl-CoA hydrolase	3.1.2.20
acyl-CoA oxidase	1.3.3.6
acyl-homoserine-lactone acylase	3.5.1.97
acyl-homoserine-lactone synthase	2.3.1.184
acyl-Kdo2-lipid IVA acyltransferase	2.3.1.243
acylaminoacyl-peptidase	3.4.19.1
acylglycerol lipase	3.1.1.23
acylphosphatase	3.6.1.7
acylpyruvate hydrolase	3.7.1.5
Acyltransferases	2.3.-.-
adenine deaminase	3.5.4.2
adenine phosphoribosyltransferase	2.4.2.7
adenosine deaminase	3.5.4.4
adenosine kinase	2.7.1.20
adenosylcobalamin/alpha-ribazole phosphatase	3.1.3.73
adenosylcobinamide hydrolase	3.5.1.90
adenosylcobinamide kinase	2.7.1.156
adenosylcobinamide-GDP ribazoletransferase	2.7.8.26
adenosylcobinamide-phosphate guanylyltransferase	2.7.7.62
adenosylcobinamide-phosphate synthase	6.3.1.10
adenosylcobyric acid synthase (glutamine-hydrolyzing)	6.3.5.10
adenosylhomocysteinase	3.3.1.1
adenosylhomocysteine nucleosidase	3.2.2.9
adenosylmethionine decarboxylase	4.1.1.50
adenosylmethionine--8-amino-7-oxononanoate transaminase	2.6.1.62
adenylate cyclase	4.6.1.1
adenylate kinase	2.7.4.3
adenylosuccinate lyase	4.3.2.2
adenylosuccinate synthase	6.3.4.4
adenylyl-sulfate kinase	2.7.1.25
adenylyl-sulfate reductase	1.8.99.2
ADP-dependent NAD(P)H-hydrate dehydratase	4.2.1.136
ADP-glyceromanno-heptose 6-epimerase	5.1.3.20
ADP-ribose diphosphatase	3.6.1.13
ADP-ribosyl-[dinitrogen reductase] hydrolase	3.2.2.24
ADP-specific glucose/glucosamine kinase	2.7.1.147
ADP-specific phosphofructokinase	2.7.1.146
ADP-sugar diphosphatase	3.6.1.21
aerobactin synthase	6.3.2.39
aerobic 5,6-dimethylbenzimidazole synthase	1.13.11.79
agmatinase	3.5.3.11
agmatine deiminase	3.5.3.12
aklaviketone reductase	1.1.1.362
alanine dehydrogenase	1.4.1.1
alanine racemase	5.1.1.1
alanine transaminase	2.6.1.2
alanine--glyoxylate transaminase	2.6.1.44
alanine--tRNA ligase	6.1.1.7
alcohol dehydrogenase	1.1.1.1
alcohol dehydrogenase (azurin)	1.1.9.1
alcohol dehydrogenase (cytochrome c)	1.1.2.8
alcohol dehydrogenase (NADP(+))	1.1.1.2
alcohol sulfotransferase	2.8.2.2
aldehyde dehydrogenase (FAD-independent)	1.2.99.7
aldehyde dehydrogenase (NAD(+))	1.2.1.3
aldehyde dehydrogenase (NADP(+))	1.2.1.4
aldehyde dehydrogenase [NAD(P)(+)]	1.2.1.5
aldehyde ferredoxin oxidoreductase	1.2.7.5
aldehyde oxygenase (deformylating)	4.1.99.5
Aldehyde-lyases	4.1.2.-
alditol oxidase	1.1.3.41
aldose 1-dehydrogenase [NAD(P)(+)]	1.1.1.359
aldose 1-epimerase	5.1.3.3
aldose reductase	1.1.1.21
aliphatic aldoxime dehydratase	4.99.1.5
aliphatic nitrilase	3.5.5.7
alkaline phosphatase	3.1.3.1
alkane 1-monooxygenase	1.14.15.3
alkanesulfonate monooxygenase	1.14.14.5
alkylglycerol monooxygenase	1.14.16.5
alkylglycerone-phosphate synthase	2.5.1.26
alkylmercury lyase	4.99.1.2
all-trans-8'-apo-beta-carotenal 15,15'-oxygenase	1.13.11.75
all-trans-nonaprenyl-diphosphate synthase [geranyl-diphosphate specific]	2.5.1.84
all-trans-nonaprenyl-diphosphate synthase [geranylgeranyl-diphosphatespecific]	2.5.1.85
all-trans-octaprenyl-diphosphate synthase	2.5.1.90
all-trans-retinol 13,14-reductase	1.3.99.23
all-trans-retinol dehydrogenase (NAD(+))	1.1.1.105
all-trans-zeta-carotene desaturase	1.3.99.26
allantoate deiminase	3.5.3.9
allantoicase	3.5.3.4
allantoin racemase	5.1.99.3
allantoinase	3.5.2.5
allophanate hydrolase	3.5.1.54
allose kinase	2.7.1.55
alpha-amylase	3.2.1.1
alpha-D-ribose 1-methylphosphonate 5-phosphate C-P-lyase	4.7.1.1
alpha-D-ribose 1-methylphosphonate 5-triphosphate diphosphatase	3.6.1.63
alpha-D-ribose 1-methylphosphonate 5-triphosphate synthase	2.7.8.37
alpha-D-xyloside xylohydrolase	3.2.1.177
alpha-galactosidase	3.2.1.22
alpha-glucan, water dikinase	2.7.9.4
alpha-glucosidase	3.2.1.20
alpha-glucuronidase	3.2.1.139
alpha-L-fucosidase	3.2.1.51
alpha-L-rhamnosidase	3.2.1.40
alpha-mannosidase	3.2.1.24
alpha-methylacyl-CoA racemase	5.1.99.4
alpha-N-acetylglucosaminidase	3.2.1.50
alpha,alpha-phosphotrehalase	3.2.1.93
alpha,alpha-trehalase	3.2.1.28
alpha,alpha-trehalose phosphorylase	2.4.1.64
alpha,alpha-trehalose synthase	2.4.1.245
alpha,alpha-trehalose-phosphate synthase (UDP-forming)	2.4.1.15
altronate dehydratase	4.2.1.7
amidase	3.5.1.4
Amidinotransferases	2.1.4.-
amidophosphoribosyltransferase	2.4.2.14
Amine-lyases	4.3.3.-
amino-acid N-acetyltransferase	2.3.1.1
aminoacyl-tRNA hydrolase	3.1.1.29
Aminoacyltransferases	2.3.2.-
aminobutyraldehyde dehydrogenase	1.2.1.19
aminocarboxymuconate-semialdehyde decarboxylase	4.1.1.45
aminodeoxychorismate lyase	4.1.3.38
aminodeoxychorismate synthase	2.6.1.85
aminodeoxyfutalosine deaminase	3.5.4.40
aminodeoxyfutalosine nucleosidase	3.2.2.30
aminodeoxyfutalosine synthase	2.5.1.120
aminoglycoside 6'-N-acetyltransferase	2.3.1.82
aminoglycoside N(3)-acetyltransferase	2.3.1.81
aminomethyltransferase	2.1.2.10
aminomuconate-semialdehyde dehydrogenase	1.2.1.32
aminopeptidase B	3.4.11.6
aminopeptidase S	3.4.11.24
aminopeptidase Y	3.4.11.15
Aminopeptidases	3.4.11.-
aminopyrimidine aminohydrolase	3.5.99.2
ammonia monooxygenase	1.14.99.39
Ammonia-lyases	4.3.1.-
AMP nucleosidase	3.2.2.4
AMP phosphorylase	2.4.2.57
amylosucrase	2.4.1.4
anaerobic carbon-monoxide dehydrogenase	1.2.7.4
anhydro-N-acetylmuramic acid kinase	2.7.1.170
anthranilate 1,2-dioxygenase (deaminating, decarboxylating)	1.14.12.1
anthranilate 3-monooxygenase (FAD)	1.14.14.8
anthranilate phosphoribosyltransferase	2.4.2.18
anthranilate synthase	4.1.3.27
anthranilate--CoA ligase	6.2.1.32
anthraniloyl-CoA monooxygenase	1.14.13.40
apyrase	3.6.1.5
arabinan endo-1,5-alpha-L-arabinosidase	3.2.1.99
arabinofuranan 3-O-arabinosyltransferase	2.4.2.47
arabinogalactan endo-beta-1,4-galactanase	3.2.1.89
arabinonate dehydratase	4.2.1.5
arabinose-5-phosphate isomerase	5.3.1.13
arachidonate 15-lipoxygenase	1.13.11.33
arachidonate 5-lipoxygenase	1.13.11.34
aralkylamine dehydrogenase (azurin)	1.4.9.2
archaeosine synthase	2.6.1.97
archaetidylinositol phosphate synthase	2.7.8.39
archaetidylserine synthase	2.7.8.38
arginase	3.5.3.1
arginine decarboxylase	4.1.1.19
arginine deiminase	3.5.3.6
arginine kinase	2.7.3.3
arginine N-succinyltransferase	2.3.1.109
arginine--pyruvate transaminase	2.6.1.84
arginine--tRNA ligase	6.1.1.19
argininosuccinate lyase	4.3.2.1
argininosuccinate synthase	6.3.4.5
arginyltransferase	2.3.2.8
arogenate dehydratase	4.2.1.91
arogenate dehydrogenase	1.3.1.43
arogenate dehydrogenase (NADP(+))	1.3.1.78
aromatic-amino-acid transaminase	2.6.1.57
aromatic-L-amino-acid decarboxylase	4.1.1.28
arsenate reductase (azurin)	1.20.9.1
arsenate reductase (glutathione/glutaredoxin)	1.20.4.1
arsenate-mycothiol transferase	2.8.4.2
aryl sulfotransferase	2.8.2.1
aryl-alcohol dehydrogenase	1.1.1.90
aryl-alcohol dehydrogenase (NADP(+))	1.1.1.91
aryl-sulfate sulfotransferase	2.8.2.22
arylamine N-acetyltransferase	2.3.1.5
aryldialkylphosphatase	3.1.8.1
arylesterase	3.1.1.2
arylformamidase	3.5.1.9
arylmalonate decarboxylase	4.1.1.76
arylsulfatase (type I)	3.1.6.1
asparaginase	3.5.1.1
asparagine synthase (glutamine-hydrolyzing)	6.3.5.4
asparagine--tRNA ligase	6.1.1.22
asparaginyl-tRNA synthase (glutamine-hydrolyzing)	6.3.5.6
aspartate 1-decarboxylase	4.1.1.11
aspartate 4-decarboxylase	4.1.1.12
aspartate ammonia-lyase	4.3.1.1
aspartate carbamoyltransferase	2.1.3.2
aspartate dehydrogenase	1.4.1.21
aspartate kinase	2.7.2.4
aspartate racemase	5.1.1.13
aspartate transaminase	2.6.1.1
aspartate--ammonia ligase	6.3.1.1
aspartate--prephenate aminotransferase	2.6.1.78
aspartate--tRNA ligase	6.1.1.12
aspartate--tRNA(Asn) ligase	6.1.1.23
aspartate-semialdehyde dehydrogenase	1.2.1.11
Aspartic endopeptidases	3.4.23.-
aspartoacylase	3.5.1.15
aspartyl aminopeptidase	3.4.11.21
Aspergillus nuclease S1	3.1.30.1
assimilatory sulfite reductase (ferredoxin)	1.8.7.1
assimilatory sulfite reductase (NADPH)	1.8.1.2
astacin	3.4.24.21
ATP adenylyltransferase	2.7.7.53
ATP citrate synthase	2.3.3.8
ATP diphosphatase	3.6.1.8
ATP phosphoribosyltransferase	2.4.2.17
ATP-polyphosphate phosphotransferase	2.7.4.1
aureolysin	3.4.24.29
azobenzene reductase	1.7.1.6
bacillolysin	3.4.24.28
bacterial leucyl aminopeptidase	3.4.11.10
bacterial luciferase	1.14.14.3
bacterial non-heme ferritin	1.16.3.2
benzaldehyde dehydrogenase (NAD(+))	1.2.1.28
benzene 1,2-dioxygenase	1.14.12.3
benzil reductase [(S)-benzoin forming]	1.1.1.320
benzoate 1,2-dioxygenase	1.14.12.10
benzoate--CoA ligase	6.2.1.25
benzoyl-CoA reductase	1.3.7.8
benzoylformate decarboxylase	4.1.1.7
benzylsuccinate synthase	4.1.99.11
beta-1,4-mannooligosaccharide phosphorylase	2.4.1.319
beta-1,4-mannosyl-glycoprotein 4-beta-N-acetylglucosaminyltransferase	2.4.1.144
beta-agarase	3.2.1.81
beta-alanine--pyruvate transaminase	2.6.1.18
beta-aspartyl-peptidase	3.4.19.5
beta-carotene 15,15'-dioxygenase	1.13.11.63
beta-D-galactosyl-(1->4)-L-rhamnose phosphorylase	2.4.1.247
beta-D-glucopyranosyl abscisate beta-glucosidase	3.2.1.175
beta-fructofuranosidase	3.2.1.26
beta-galactosidase	3.2.1.23
beta-galactoside alpha-(2,6)-sialyltransferase	2.4.99.1
beta-glucosidase	3.2.1.21
beta-glucoside kinase	2.7.1.85
beta-glucuronidase	3.2.1.31
beta-ketoacyl-[acyl-carrier-protein] synthase I	2.3.1.41
beta-ketoacyl-[acyl-carrier-protein] synthase II	2.3.1.179
beta-ketoacyl-[acyl-carrier-protein] synthase III	2.3.1.180
beta-ketodecanoyl-[acyl-carrier-protein] synthase	2.3.1.207
beta-lactamase	3.5.2.6
beta-mannosidase	3.2.1.25
beta-N-acetylglucosaminylglycopeptide beta-1,4-galactosyltransferase	2.4.1.38
beta-N-acetylhexosaminidase	3.2.1.52
beta-phosphoglucomutase	5.4.2.6
beta-ribofuranosylphenol 5'-phosphate synthase	2.4.2.54
betaine reductase	1.21.4.4
betaine--homocysteine S-methyltransferase	2.1.1.5
betaine-aldehyde dehydrogenase	1.2.1.8
bilirubin oxidase	1.3.3.5
biliverdin reductase	1.3.1.24
biotin carboxylase	6.3.4.14
biotin synthase	2.8.1.6
biotin--[biotin carboxyl-carrier protein] ligase	6.3.4.15
biphenyl 2,3-dioxygenase	1.14.12.18
biphenyl-2,3-diol 1,2-dioxygenase	1.13.11.39
bis(5'-adenosyl)-triphosphatase	3.6.1.29
bis(5'-nucleosyl)-tetraphosphatase (asymmetrical)	3.6.1.17
bis(5'-nucleosyl)-tetraphosphatase (symmetrical)	3.6.1.41
bleomycin hydrolase	3.4.22.40
bontoxilysin	3.4.24.69
branched-chain-amino-acid transaminase	2.6.1.42
butyrate kinase	2.7.2.7
butyrate--acetoacetate CoA-transferase	2.8.3.9
C-terminal processing peptidase	3.4.21.102
caffeoyl-CoA O-methyltransferase	2.1.1.104
calcium/calmodulin-dependent protein kinase	2.7.11.17
cAMP-dependent protein kinase	2.7.11.11
carbamate kinase	2.7.2.2
carbamoyl-phosphate synthase (glutamine-hydrolyzing)	6.3.5.5
carbapenam-3-carboxylate synthase	6.3.3.6
carbazole 1,9a-dioxygenase	1.14.12.22
Carbon--nitrogen ligases with glutamine as amido-N-donor	6.3.5.-
Carbon-carbon lyases	4.1.-.-
Carbon-nitrogen lyases	4.3.-.-
Carbon-oxygen lyases	4.2.-.-
Carbon-phosphorus lyases	4.7.-.-
Carbon-phosphorus lyases	4.7.1.-
Carbon-sulfur lyases	4.4.-.-
Carbon-sulfur lyases	4.4.1.-
carbonic anhydrase	4.2.1.1
carbonyl reductase (NADPH)	1.1.1.184
Carboxy- and carbamoyltransferases	2.1.3.-
Carboxy-lyases	4.1.1.-
carboxylesterase	3.1.1.1
Carboxylic ester hydrolases	3.1.1.-
carboxymethylenebutenolidase	3.1.1.45
carboxymethylproline synthase	2.3.1.226
carboxynorspermidine decarboxylase	4.1.1.96
carboxynorspermidine synthase	1.5.1.43
carboxypeptidase T	3.4.17.18
carboxypeptidase Taq	3.4.17.19
cardiolipin synthase (CMP-forming)	2.7.8.41
carminomycin 4-O-methyltransferase	2.1.1.292
carnitine 3-dehydrogenase	1.1.1.108
carnitine O-acetyltransferase	2.3.1.7
carotenoid 1,2-hydratase	4.2.1.131
carveol dehydrogenase	1.1.1.243
catalase	1.11.1.6
catalase peroxidase	1.11.1.21
Catalyzing the reaction X-H + Y-H = 'X-Y'	1.21.-.-
catechol 1,2-dioxygenase	1.13.11.1
catechol 2,3-dioxygenase	1.13.11.2
catechol O-methyltransferase	2.1.1.6
catechol oxidase	1.10.3.1
cathepsin L	3.4.22.15
CCA tRNA nucleotidyltransferase	2.7.7.72
CDP-2,3-bis-(O-geranylgeranyl)-sn-glycerol synthase	2.7.7.67
CDP-4-dehydro-6-deoxyglucose reductase	1.17.1.1
CDP-abequose synthase	1.1.1.341
CDP-abequose:alpha-D-Man-(1->4)-alpha-L-Rha-(1->3)-alpha-D-Gal-PP-Undalpha-1,3-abequosyltransferase	2.4.1.60
CDP-diacylglycerol diphosphatase	3.6.1.26
CDP-diacylglycerol--glycerol-3-phosphate 1-phosphatidyltransferase	2.7.8.5
CDP-diacylglycerol--serine O-phosphatidyltransferase	2.7.8.8
CDP-glucose 4,6-dehydratase	4.2.1.45
CDP-L-myo-inositol myo-inositolphosphotransferase	2.7.8.34
CDP-paratose 2-epimerase	5.1.3.10
CDP-paratose synthase	1.1.1.342
CDP-ribitol ribitolphosphotransferase	2.7.8.14
cellobionic acid phosphorylase	2.4.1.321
cellobiose dehydrogenase (acceptor)	1.1.99.18
cellobiose phosphorylase	2.4.1.20
cellulase	3.2.1.4
cellulose 1,4-beta-cellobiosidase (non-reducing end)	3.2.1.91
cellulose synthase (UDP-forming)	2.4.1.12
cephalosporin-C deacetylase	3.1.1.41
ceramidase	3.5.1.23
ceramide glucosyltransferase	2.4.1.80
cerebroside-sulfatase	3.1.6.8
chalcone synthase	2.3.1.74
chitin deacetylase	3.5.1.41
chitin disaccharide deacetylase	3.5.1.105
chitin synthase	2.4.1.16
chitinase	3.2.1.14
chitosanase	3.2.1.132
chloramphenicol O-acetyltransferase	2.3.1.28
chloride peroxidase	1.11.1.10
chlorite O2-lyase	1.13.11.49
chloromuconate cycloisomerase	5.5.1.7
chlorophyll synthase	2.5.1.62
chlorophyll(ide) b reductase	1.1.1.294
chlorophyllide a oxygenase	1.14.13.122
cholesterol oxidase	1.1.3.6
choline dehydrogenase	1.1.99.1
choline monooxygenase	1.14.15.7
choline-phosphate cytidylyltransferase	2.7.7.15
choline-sulfatase	3.1.6.6
cholinesterase	3.1.1.8
choloylglycine hydrolase	3.5.1.24
chondroitin AC lyase	4.2.2.5
chondroitin B lyase	4.2.2.19
chondroitin-sulfate-ABC endolyase	4.2.2.20
chondroitin-sulfate-ABC exolyase	4.2.2.21
chorismate dehydratase	4.2.1.151
chorismate lyase	4.1.3.40
chorismate mutase	5.4.99.5
chorismate synthase	4.2.3.5
chymosin	3.4.23.4
chymotrypsin	3.4.21.1
chymotrypsin C	3.4.21.2
cis-1,2-dihydro-1,2-dihydroxynaphthalene dehydrogenase	1.3.1.29
cis-1,2-dihydrobenzene-1,2-diol dehydrogenase	1.3.1.19
cis-2,3-dihydrobiphenyl-2,3-diol dehydrogenase	1.3.1.56
Cis-trans isomerases	5.2.1.-
Cis-trans-isomerases	5.2.-.-
citrate (Si)-synthase	2.3.3.1
citrate CoA-transferase	2.8.3.10
citrate lyase holo-[acyl-carrier protein] synthase	2.7.7.61
citrate--CoA ligase	6.2.1.18
citryl-CoA lyase	4.1.3.34
clavaminate synthase	1.14.11.21
clostripain	3.4.22.8
CMP-N-acetylneuraminate monooxygenase	1.14.18.2
CMP-N,N'-diacetyllegionaminic acid synthase	2.7.7.82
CO-methylating acetyl-CoA synthase	2.3.1.169
CoA-transferases	2.8.3.-
CoA:oxalate CoA-transferase	2.8.3.19
cobalt-factor II C(20)-methyltransferase	2.1.1.151
cobalt-precorrin 5A hydrolase	3.7.1.12
cobalt-precorrin-4 methyltransferase	2.1.1.271
cobalt-precorrin-5B (C(1))-methyltransferase	2.1.1.195
cobalt-precorrin-6A reductase	1.3.1.106
cobalt-precorrin-6B (C(15))-methyltransferase [decarboxylating]	2.1.1.196
cobalt-precorrin-7 (C(5))-methyltransferase	2.1.1.289
cobalt-precorrin-8 methylmutase	5.4.99.60
cobaltochelatase	6.6.1.2
cobyrinate a,c-diamide synthase (glutamine-hydrolyzing)	6.3.5.11
cocaine esterase	3.1.1.84
coenzyme F420 hydrogenase	1.12.98.1
coenzyme F420-0:L-glutamate ligase	6.3.2.31
coenzyme F420-1:gamma-L-glutamate ligase	6.3.2.34
coenzyme gamma-F420-2:alpha-L-glutamate ligase	6.3.2.32
coenzyme-B sulfoethylthiotransferase	2.8.4.1
complement subcomponent C1s	3.4.21.42
coniferyl-aldehyde dehydrogenase	1.2.1.68
coproporphyrinogen oxidase	1.3.3.3
corrinoid adenosyltransferase	2.5.1.17
creatinase	3.5.3.3
creatine kinase	2.7.3.2
creatininase	3.5.2.10
crotonobetainyl-CoA hydratase	4.2.1.149
crotonyl-CoA carboxylase/reductase	1.3.1.85
crotonyl-CoA reductase	1.3.1.86
CTP synthase (glutamine hydrolyzing)	6.3.4.2
CTP-dependent riboflavin kinase	2.7.1.161
cutinase	3.1.1.74
cyanase	4.2.1.104
cyanoalanine nitrilase	3.5.5.4
cyanophycin synthase (L-arginine-adding)	6.3.2.30
cyanophycin synthase (L-aspartate-adding)	6.3.2.29
cyanophycinase	3.4.15.6
cyanuric acid amidohydrolase	3.5.2.15
cyclic dehypoxanthinyl futalosine synthase	1.21.98.1
cyclic-guanylate-specific phosphodiesterase	3.1.4.52
cyclin-dependent kinase	2.7.11.22
Cyclo-ligases	6.3.3.-
cyclo(L-leucyl-L-leucyl) synthase	2.3.2.22
cyclo(L-tyrosyl-L-tyrosyl) synthase	2.3.2.21
cycloartenol synthase	5.4.99.8
cycloeucalenol cycloisomerase	5.5.1.9
cyclohexa-1,5-dienecarbonyl-CoA hydratase	4.2.1.100
cyclohexane-1-carbonyl-CoA dehydrogenase (electron-transferflavoprotein)	1.3.8.11
cyclohexanone monooxygenase	1.14.13.22
cyclohexyl-isocyanide hydratase	4.2.1.103
cyclomaltodextrin glucanotransferase	2.4.1.19
cyclomaltodextrinase	3.2.1.54
cyclopentanol dehydrogenase	1.1.1.163
cyclopropane-fatty-acyl-phospholipid synthase	2.1.1.79
cystathionine beta-lyase	4.4.1.8
cystathionine beta-synthase	4.2.1.22
cystathionine gamma-lyase	4.4.1.1
cystathionine gamma-synthase	2.5.1.48
cysteamine dioxygenase	1.13.11.19
cysteate synthase	2.5.1.76
cysteine desulfurase	2.8.1.7
cysteine dioxygenase	1.13.11.20
Cysteine endopeptidases	3.4.22.-
cysteine synthase	2.5.1.47
cysteine--tRNA ligase	6.1.1.16
cysteine-S-conjugate beta-lyase	4.4.1.13
cytidine deaminase	3.5.4.5
cytochrome-b5 reductase	1.6.2.2
cytochrome-c peroxidase	1.11.1.5
cytochrome-c3 hydrogenase	1.12.2.1
cytokinin dehydrogenase	1.5.99.12
cytosine deaminase	3.5.4.1
cytosol alanyl aminopeptidase	3.4.11.14
D-2-hydroxyacid dehydrogenase (NADP(+))	1.1.1.272
D-Ala-D-Ala dipeptidase	3.4.13.22
D-alanine--(R)-lactate ligase	6.1.2.1
D-alanine--D-alanine ligase	6.3.2.4
D-alanine--D-serine ligase	6.3.2.35
D-alanine--poly(phosphoribitol) ligase	6.1.1.13
D-amino-acid oxidase	1.4.3.3
D-amino-acid transaminase	2.6.1.21
D-aminoacyl-tRNA deacylase	3.1.1.96
D-arabinitol 4-dehydrogenase	1.1.1.11
D-arabinitol dehydrogenase (NADP(+))	1.1.1.287
D-arabinose 1-dehydrogenase (NAD(+))	1.1.1.116
D-arabinose 1-dehydrogenase [NAD(P)(+)]	1.1.1.117
D-arabitol-phosphate dehydrogenase	1.1.1.301
D-arginine dehydrogenase	1.4.99.6
D-aspartate ligase	6.3.1.12
D-chiro-inositol 1-dehydrogenase	1.1.1.369
D-cysteine desulfhydrase	4.4.1.15
D-galactose 1-dehydrogenase	1.1.1.48
D-glucosaminate-6-phosphate ammonia lyase	4.3.1.29
D-glyceraldehyde dehydrogenase (NADP(+))	1.2.1.89
D-glycero-alpha-D-manno-heptose 1-phosphate guanylyltransferase	2.7.7.71
D-glycero-alpha-D-manno-heptose-1,7-bisphosphate 7-phosphatase	3.1.3.83
D-glycero-alpha-D-manno-heptose-7-phosphate kinase	2.7.1.168
D-glycero-beta-D-manno-heptose 1-phosphate adenylyltransferase	2.7.7.70
D-glycero-beta-D-manno-heptose 1,7-bisphosphate 7-phosphatase	3.1.3.82
D-glycero-beta-D-manno-heptose-7-phosphate kinase	2.7.1.167
D-inositol-3-phosphate glycosyltransferase	2.4.1.250
D-lactate dehydratase	4.2.1.130
D-lactate dehydrogenase	1.1.1.28
D-lactate dehydrogenase (cytochrome)	1.1.2.4
D-malate dehydrogenase (decarboxylating)	1.1.1.83
D-Man-alpha-(1->3)-D-Glc-beta-(1->4)-D-Glc-alpha-1-diphosphoundecaprenol2-beta-glucuronosyltransferase	2.4.1.264
D-nopaline dehydrogenase	1.5.1.19
D-ornithine 4,5-aminomutase	5.4.3.5
D-proline reductase	1.21.4.1
D-psicose 3-epimerase	5.1.3.30
D-ribose pyranase	5.4.99.62
D-ribulokinase	2.7.1.47
D-sedoheptulose-7-phosphate isomerase	5.3.1.28
D-serine ammonia-lyase	4.3.1.18
D-sorbitol dehydrogenase (acceptor)	1.1.99.21
D-stereospecific aminopeptidase	3.4.11.19
D-tagatose 3-epimerase	5.1.3.31
D-threo-aldose 1-dehydrogenase	1.1.1.122
D-xylose reductase [NAD(P)H]	1.1.1.307
D-xylulose reductase	1.1.1.9
dCMP deaminase	3.5.4.12
dCTP deaminase	3.5.4.13
dCTP diphosphatase	3.6.1.12
decaprenyl-phosphate phosphoribosyltransferase	2.4.2.45
decaprenylphospho-beta-D-erythro-pentofuranosid-2-ulose 2-reductase	1.1.1.333
decaprenylphospho-beta-D-ribofuranose 2-dehydrogenase	1.1.98.3
dehydrogluconokinase	2.7.1.13
Deleted entry	1.6.99.3
Deleted entry	1.16.1.3
Delta(14)-sterol reductase	1.3.1.70
Delta(24)-sterol reductase	1.3.1.72
Delta(3)-Delta(2)-enoyl-CoA isomerase	5.3.3.8
Delta(7)-sterol 5(6)-desaturase	1.14.19.20
demethyldecarbamoylnovobiocin O-methyltransferase	2.1.1.285
demethylmacrocin O-methyltransferase	2.1.1.102
demethylmenaquinone methyltransferase	2.1.1.163
demethylspheroidene O-methyltransferase	2.1.1.210
deoxyadenosine kinase	2.7.1.76
deoxycytidine kinase	2.7.1.74
deoxyguanosine kinase	2.7.1.113
deoxyhypusine monooxygenase	1.14.99.29
deoxyhypusine synthase	2.5.1.46
deoxynucleoside kinase	2.7.1.145
deoxyribodipyrimidine photo-lyase	4.1.99.3
deoxyribonuclease (pyrimidine dimer)	3.1.25.1
deoxyribonuclease I	3.1.21.1
deoxyribonuclease II	3.1.22.1
deoxyribonuclease IV	3.1.21.2
deoxyribonuclease V	3.1.21.7
deoxyribose-phosphate aldolase	4.1.2.4
dephospho-CoA kinase	2.7.1.24
dethiobiotin synthase	6.3.3.3
dextranase	3.2.1.11
dextransucrase	2.4.1.5
dGTPase	3.1.5.1
diacetyl reductase [(R)-acetoin forming]	1.1.1.303
diacetyl reductase [(S)-acetoin forming]	1.1.1.304
diacylglycerol diphosphate phosphatase	3.1.3.81
diacylglycerol kinase (ATP)	2.7.1.107
diacylglycerol O-acyltransferase	2.3.1.20
diadenosine hexaphosphate hydrolase (ATP-forming)	3.6.1.61
diadenylate cyclase	2.7.7.85
diamine N-acetyltransferase	2.3.1.57
diaminobutyrate acetyltransferase	2.3.1.178
diaminobutyrate decarboxylase	4.1.1.86
diaminobutyrate--2-oxoglutarate transaminase	2.6.1.76
diaminobutyrate--pyruvate transaminase	2.6.1.46
diaminohydroxyphosphoribosylaminopyrimidine deaminase	3.5.4.26
diaminopimelate decarboxylase	4.1.1.20
diaminopimelate dehydrogenase	1.4.1.16
diaminopimelate epimerase	5.1.1.7
diaminopropionate ammonia-lyase	4.3.1.15
diapolycopene oxygenase	1.14.99.44
dibenzothiophene dihydrodiol dehydrogenase	1.3.1.60
diglucosyl diacylglycerol synthase (1,2-linking)	2.4.1.208
diglucosyl diacylglycerol synthase (1,6-linking)	2.4.1.315
diguanylate cyclase	2.7.7.65
dihydroanticapsin 7-dehydrogenase	1.1.1.385
dihydroceramide fatty acyl 2-hydroxylase	1.14.18.7
dihydroflavanol 4-reductase	1.1.1.219
dihydrofolate reductase	1.5.1.3
dihydrofolate synthase	6.3.2.12
dihydrolipoyl dehydrogenase	1.8.1.4
dihydrolipoyllysine-residue (2-methylpropanoyl)transferase	2.3.1.168
dihydrolipoyllysine-residue acetyltransferase	2.3.1.12
dihydrolipoyllysine-residue succinyltransferase	2.3.1.61
dihydromethanophenazine:CoB--CoM heterodisulfide reductase	1.8.98.1
dihydromethanopterin reductase (acceptor)	1.5.99.15
dihydromethanopterin reductase [NAD(P)(+)]	1.5.1.47
dihydroneopterin aldolase	4.1.2.25
dihydroorotase	3.5.2.3
dihydroorotate dehydrogenase (NAD(+))	1.3.1.14
dihydroorotate dehydrogenase (quinone)	1.3.5.2
dihydroorotate oxidase (fumarate)	1.3.98.1
dihydropteroate synthase	2.5.1.15
dihydropyrimidinase	3.5.2.2
dihydropyrimidine dehydrogenase (NADP(+))	1.3.1.2
dihydrouracil dehydrogenase (NAD(+))	1.3.1.1
dihydroxy-acid dehydratase	4.2.1.9
dimethyl sulfide:cytochrome c2 reductase	1.8.2.4
dimethylallyltranstransferase	2.5.1.1
dimethylamine dehydrogenase	1.5.8.1
dimethylargininase	3.5.3.18
dimethylglycine dehydrogenase	1.5.8.4
dimethylglycine N-methyltransferase	2.1.1.161
dimethylpropiothetin dethiomethylase	4.4.1.3
dimethylsulfoniopropionate demethylase	2.1.1.269
dipeptidase E	3.4.13.21
Dipeptidases	3.4.13.-
dipeptidyl-peptidase I	3.4.14.1
dipeptidyl-peptidase III	3.4.14.4
dipeptidyl-peptidase IV	3.4.14.5
Dipeptidyl-peptidases and tripeptidyl-peptidases	3.4.14.-
diphosphate--fructose-6-phosphate 1-phosphotransferase	2.7.1.90
diphosphomevalonate decarboxylase	4.1.1.33
Diphosphoric monoester hydrolases	3.1.7.-
Diphosphotransferases	2.7.6.-
diphthine synthase	2.1.1.98
dissimilatory sulfite reductase	1.8.99.5
ditrans,polycis-undecaprenyl-diphosphate synthase [(2E,6E)-farnesyl-diphosphate specific]	2.5.1.31
DNA (cytosine-5-)-methyltransferase	2.1.1.37
DNA helicase	3.6.4.12
DNA ligase (ATP or NAD(+))	6.5.1.6
DNA ligase (ATP, ADP or GTP)	6.5.1.7
DNA ligase (ATP)	6.5.1.1
DNA ligase (NAD(+))	6.5.1.2
DNA oxidative demethylase	1.14.11.33
DNA-(apurinic or apyrimidinic site) lyase	4.2.99.18
DNA-3-methyladenine glycosylase I	3.2.2.20
DNA-3-methyladenine glycosylase II	3.2.2.21
DNA-directed DNA polymerase	2.7.7.7
DNA-directed RNA polymerase	2.7.7.6
DNA-formamidopyrimidine glycosylase	3.2.2.23
dodecanoyl-[acyl-carrier-protein] hydrolase	3.1.2.21
dolichyl-diphosphooligosaccharide--protein glycotransferase	2.4.99.18
dolichyl-phosphate beta-D-mannosyltransferase	2.4.1.83
dolichyl-phosphate beta-glucosyltransferase	2.4.1.117
dolichyl-phosphate-mannose--protein mannosyltransferase	2.4.1.109
dTDP-3-amino-3,4,6-trideoxy-alpha-D-glucopyranoseN,N-dimethyltransferase	2.1.1.234
dTDP-3-amino-3,4,6-trideoxy-alpha-D-glucose transaminase	2.6.1.106
dTDP-3-amino-3,6-dideoxy-alpha-D-glucopyranose N,N-dimethyltransferase	2.1.1.235
dTDP-4-amino-4,6-dideoxy-D-galactose acyltransferase	2.3.1.210
dTDP-4-amino-4,6-dideoxygalactose transaminase	2.6.1.59
dTDP-4-dehydrorhamnose 3,5-epimerase	5.1.3.13
dTDP-4-dehydrorhamnose reductase	1.1.1.133
dTDP-6-deoxy-L-talose 4-dehydrogenase (NAD(+))	1.1.1.339
dTDP-glucose 4,6-dehydratase	4.2.1.46
dTDP-L-rhamnose 4-epimerase	5.1.3.25
dTMP kinase	2.7.4.9
dual-specificity kinase	2.7.12.1
Dual-specificity kinases (those acting on Ser/Thr and Tyr residues)	2.7.12.-
dUTP diphosphatase	3.6.1.23
dye decolorizing peroxidase	1.11.1.19
E1 ubiquitin-activating enzyme	6.2.1.45
E2 ubiquitin-conjugating enzyme	2.3.2.23
ectoine synthase	4.2.1.108
electron-transferring-flavoprotein dehydrogenase	1.5.5.1
enamidase	3.5.2.18
endo-1,3(4)-beta-glucanase	3.2.1.6
endo-1,4-beta-xylanase	3.2.1.8
endo-alpha-N-acetylgalactosaminidase	3.2.1.97
endo-polygalacturonase	3.2.1.15
Endodeoxyribonucleases producing 5'-phosphomonoesters	3.1.21.-
Endodeoxyribonucleases producing other than 5'-phosphomonoesters	3.1.22.-
endoglycosylceramidase	3.2.1.123
endopeptidase Clp	3.4.21.92
endopeptidase La	3.4.21.53
Endoribonucleases active with either ribo- or deoxyribonucleic acids and producing 3'-phosphomonoesters	3.1.31.-
Endoribonucleases active with either ribo- or deoxyribonucleic acids and producing 5'-phosphomonoesters	3.1.30.-
Endoribonucleases producing 5'-phosphomonoesters	3.1.26.-
Endoribonucleases producing other than 5'-phosphomonoesters	3.1.27.-
endothelin-converting enzyme 1	3.4.24.71
enoyl-[acyl-carrier-protein] reductase	1.3.1.104
enoyl-[acyl-carrier-protein] reductase (NADH)	1.3.1.9
enoyl-[acyl-carrier-protein] reductase (NADPH, Si-specific)	1.3.1.10
enoyl-CoA hydratase	4.2.1.17
enoyl-CoA hydratase 2	4.2.1.119
epoxyqueuosine reductase	1.17.99.6
erythritol kinase (D-erythritol 4-phosphate-forming)	2.7.1.27
erythrose-4-phosphate dehydrogenase	1.2.1.72
estrone sulfotransferase	2.8.2.4
ethanolamine ammonia-lyase	4.3.1.7
ethanolamine-phosphate cytidylyltransferase	2.7.7.14
ethanolaminephosphotransferase	2.7.8.1
Ether hydrolases	3.3.2.-
ethylbenzene hydroxylase	1.17.99.2
exo-1,4-beta-D-glucosaminidase	3.2.1.165
exo-alpha-sialidase	3.2.1.18
exo-poly-alpha-digalacturonosidase	3.2.1.82
exodeoxyribonuclease (lambda-induced)	3.1.11.3
exodeoxyribonuclease I	3.1.11.1
exodeoxyribonuclease III	3.1.11.2
exodeoxyribonuclease V	3.1.11.5
exodeoxyribonuclease VII	3.1.11.6
Exodeoxyribonucleases producing 3'-phosphomonoesters	3.1.12.-
Exodeoxyribonucleases producing 5'-phosphomonoesters	3.1.11.-
exopolyphosphatase	3.6.1.11
exoribonuclease II	3.1.13.1
Exoribonucleases producing 5'-phosphomonoesters	3.1.13.-
factor independent urate hydroxylase	1.7.3.3
FAD diphosphatase	3.6.1.18
FAD reductase (NADH)	1.5.1.37
FAD reductase [NAD(P)H]	1.5.1.45
FAD synthase	2.7.7.2
FAD-dependent urate hydroxylase	1.14.13.113
farnesol dehydrogenase	1.1.1.216
fatty acid amide hydrolase	3.5.1.99
fatty-acid peroxygenase	1.11.2.4
fatty-acyl-CoA synthase system	2.3.1.86
ferredoxin hydrogenase	1.12.7.2
ferredoxin--NAD(+) reductase	1.18.1.3
ferredoxin--NAD(P)(+) reductase (naphthalene dioxygenase ferredoxin-specific)	1.18.1.7
ferredoxin--NADP(+) reductase	1.18.1.2
ferredoxin--nitrate reductase	1.7.7.2
ferredoxin--nitrite reductase	1.7.7.1
ferredoxin:protochlorophyllide reductase (ATP-dependent)	1.3.7.7
ferredoxin:thioredoxin reductase	1.8.7.2
ferric-chelate reductase (NADPH)	1.16.1.9
ferric-chelate reductase [NAD(P)H]	1.16.1.10
ferroxidase	1.16.3.1
feruloyl esterase	3.1.1.73
flavin reductase (NADH)	1.5.1.36
flavin-containing monooxygenase	1.14.13.8
fluoroacetyl-CoA thioesterase	3.1.2.29
FMN reductase (NADPH)	1.5.1.38
FMN reductase [NAD(P)H]	1.5.1.39
formaldehyde dehydrogenase	1.2.1.46
formaldehyde dismutase	1.2.98.1
formamidase	3.5.1.49
formate C-acetyltransferase	2.3.1.54
formate--phosphoribosylaminoimidazolecarboxamide ligase	6.3.4.23
formate--tetrahydrofolate ligase	6.3.4.3
formimidoylglutamase	3.5.3.8
formimidoylglutamate deiminase	3.5.3.13
formimidoyltetrahydrofolate cyclodeaminase	4.3.1.4
Forming carbon-carbon bonds	6.4.-.-
Forming carbon-carbon bonds	6.4.1.-
Forming carbon-nitrogen bonds	6.3.-.-
Forming carbon-oxygen bonds	6.1.-.-
Forming carbon-sulfur bonds	6.2.-.-
Forming coordination complexes	6.6.1.-
Forming nitrogen-metal bonds	6.6.-.-
Forming phosphoric ester bonds	6.5.-.-
Forming phosphoric ester bonds	6.5.1.-
formyl-CoA transferase	2.8.3.16
formylmethanofuran--tetrahydromethanopterin N-formyltransferase	2.3.1.101
formyltetrahydrofolate deformylase	3.5.1.10
fructan beta-fructosidase	3.2.1.80
fructokinase	2.7.1.4
fructose-6-phosphate phosphoketolase	4.1.2.22
fructose-bisphosphatase	3.1.3.11
fructose-bisphosphate aldolase	4.1.2.13
fructuronate reductase	1.1.1.57
fucokinase	2.7.1.52
fumarate hydratase	4.2.1.2
fumarate reductase (CoM/CoB)	1.3.4.1
fumarate reductase (NADH)	1.3.1.6
fumarate reductase (quinol)	1.3.5.4
fumarylacetoacetase	3.7.1.2
futalosine hydrolase	3.2.2.26
galactan 5-O-arabinofuranosyltransferase	2.4.2.46
galactan endo-1,6-beta-galactosidase	3.2.1.164
galactarate dehydratase	4.2.1.42
galactitol-1-phosphate 5-dehydrogenase	1.1.1.251
galactofuranosylgalactofuranosylrhamnosyl-N-acetylglucosaminyl-diphospho-decaprenol beta-1,5/1,6-galactofuranosyltransferase	2.4.1.288
galactokinase	2.7.1.6
galactonate dehydratase	4.2.1.6
galactose oxidase	1.1.3.9
galactose-6-phosphate isomerase	5.3.1.26
galactoside O-acetyltransferase	2.3.1.18
galactosylceramidase	3.2.1.46
galacturonokinase	2.7.1.44
gallate dioxygenase	1.13.11.57
GalNAc-alpha-(1->4)-GalNAc-alpha-(1->3)-diNAcBac-PP-undecaprenol alpha-1,4-N-acetyl-D-galactosaminyltransferase	2.4.1.292
GalNAc5-diNAcBac-PP-undecaprenol beta-1,3-glucosyltransferase	2.4.1.293
gamma-butyrobetaine dioxygenase	1.14.11.1
gamma-D-glutamyl-meso-diaminopimelate peptidase	3.4.19.11
gamma-glutamyl hercynylcysteine S-oxide hydrolase	3.5.1.118
gamma-glutamyl hercynylcysteine S-oxide synthase	1.14.99.50
gamma-glutamyl-gamma-aminobutyrate hydrolase	3.5.1.94
gamma-glutamyltransferase	2.3.2.2
gamma-guanidinobutyraldehyde dehydrogenase	1.2.1.54
GDP-4-dehydro-6-deoxy-D-mannose reductase	1.1.1.281
GDP-L-fucose synthase	1.1.1.271
GDP-mannose 4,6-dehydratase	4.2.1.47
GDP-mannose 6-dehydrogenase	1.1.1.132
GDP-mannose:cellobiosyl-diphosphopolyprenol alpha-mannosyltransferase	2.4.1.252
GDP-perosamine synthase	2.6.1.102
gentamicin 2''-nucleotidyltransferase	2.7.7.46
gentamicin 3-N-acetyltransferase	2.3.1.60
gentisate 1,2-dioxygenase	1.13.11.4
geosmin synthase	4.1.99.16
geranial dehydrogenase	1.2.1.86
geraniol dehydrogenase (NAD(+))	1.1.1.347
geranoyl-CoA carboxylase	6.4.1.5
geranylgeranyl diphosphate reductase	1.3.1.83
geranylgeranyl diphosphate synthase	2.5.1.29
geranylgeranylglycerol-phosphate geranylgeranyltransferase	2.5.1.42
germacradienol synthase	4.2.3.22
GlcA-beta-(1->2)-D-Man-alpha-(1->3)-D-Glc-beta-(1->4)-D-Glc-alpha-1-diphospho-ditrans,octacis-undecaprenol 4-beta-mannosyltransferase	2.4.1.251
glucan 1,3-beta-glucosidase	3.2.1.58
glucan 1,4-alpha-glucosidase	3.2.1.3
glucan 1,6-alpha-glucosidase	3.2.1.70
glucarate dehydratase	4.2.1.40
glucokinase	2.7.1.2
gluconate 2-dehydrogenase	1.1.1.215
gluconate 2-dehydrogenase (acceptor)	1.1.99.3
gluconate 5-dehydrogenase	1.1.1.69
gluconate/galactonate dehydratase	4.2.1.140
gluconokinase	2.7.1.12
gluconolactonase	3.1.1.17
glucosamine kinase	2.7.1.8
glucosamine-1-phosphate N-acetyltransferase	2.3.1.157
glucosamine-6-phosphate deaminase	3.5.99.6
glucosamine-phosphate N-acetyltransferase	2.3.1.4
glucose 1-dehydrogenase (FAD, quinone)	1.1.5.9
glucose 1-dehydrogenase [NAD(P)(+)]	1.1.1.47
glucose-1-phosphatase	3.1.3.10
glucose-1-phosphate adenylyltransferase	2.7.7.27
glucose-1-phosphate cytidylyltransferase	2.7.7.33
glucose-1-phosphate thymidylyltransferase	2.7.7.24
glucose-6-phosphate 1-epimerase	5.1.3.15
glucose-6-phosphate 3-dehydrogenase	1.1.1.361
glucose-6-phosphate dehydrogenase (coenzyme-F420)	1.1.98.2
glucose-6-phosphate dehydrogenase (NAD(+))	1.1.1.388
glucose-6-phosphate dehydrogenase (NADP(+))	1.1.1.49
glucose-6-phosphate dehydrogenase [NAD(P)(+)]	1.1.1.363
glucose-6-phosphate isomerase	5.3.1.9
glucose-fructose oxidoreductase	1.1.99.28
glucose/galactose 1-dehydrogenase	1.1.1.360
glucosyl-3-phosphoglycerate synthase	2.4.1.266
glucosylceramidase	3.2.1.45
glucosylglycerol 3-phosphatase	3.1.3.69
glucosylglycerol-phosphate synthase	2.4.1.213
glucuronate isomerase	5.3.1.12
glucuronoarabinoxylan endo-1,4-beta-xylanase	3.2.1.136
glucuronokinase	2.7.1.43
glucuronosyl-N-acetylgalactosaminyl-proteoglycan 4-beta-N-acetylgalactosaminyltransferase	2.4.1.175
glutaconate CoA-transferase	2.8.3.12
glutamate 5-kinase	2.7.2.11
glutamate carboxypeptidase	3.4.17.11
glutamate carboxypeptidase II	3.4.17.21
glutamate decarboxylase	4.1.1.15
glutamate dehydrogenase	1.4.1.2
glutamate dehydrogenase (NADP(+))	1.4.1.4
glutamate dehydrogenase [NAD(P)(+)]	1.4.1.3
glutamate formimidoyltransferase	2.1.2.5
glutamate N-acetyltransferase	2.3.1.35
glutamate racemase	5.1.1.3
glutamate synthase (ferredoxin)	1.4.7.1
glutamate synthase (NADH)	1.4.1.14
glutamate synthase (NADPH)	1.4.1.13
glutamate--cysteine ligase	6.3.2.2
glutamate--prephenate aminotransferase	2.6.1.79
glutamate--putrescine ligase	6.3.1.11
glutamate--tRNA ligase	6.1.1.17
glutamate--tRNA(Gln) ligase	6.1.1.24
glutamate-1-semialdehyde 2,1-aminomutase	5.4.3.8
glutamate-5-semialdehyde dehydrogenase	1.2.1.41
glutamin-(asparagin-)ase	3.5.1.38
glutaminase	3.5.1.2
glutamine synthetase	6.3.1.2
glutamine--fructose-6-phosphate transaminase (isomerizing)	2.6.1.16
glutamine--phenylpyruvate transaminase	2.6.1.64
glutamine--tRNA ligase	6.1.1.18
glutaminyl-peptide cyclotransferase	2.3.2.5
glutaminyl-tRNA synthase (glutamine-hydrolyzing)	6.3.5.7
glutamyl aminopeptidase	3.4.11.7
glutamyl endopeptidase	3.4.21.19
glutamyl-tRNA reductase	1.2.1.70
glutarate-semialdehyde dehydrogenase	1.2.1.20
glutaryl-CoA dehydrogenase (acceptor)	1.3.99.32
glutaryl-CoA dehydrogenase (ETF)	1.3.8.6
glutathione gamma-glutamate hydrolase	3.4.19.13
glutathione gamma-glutamylcysteinyltransferase	2.3.2.15
glutathione peroxidase	1.11.1.9
glutathione synthase	6.3.2.3
glutathione transferase	2.5.1.18
glutathione-disulfide reductase	1.8.1.7
glutathionylspermidine amidase	3.5.1.78
glutathionylspermidine synthase	6.3.1.8
glyceraldehyde dehydrogenase (FAD-containing)	1.2.99.8
glyceraldehyde-3-phosphate dehydrogenase (ferredoxin)	1.2.7.6
glyceraldehyde-3-phosphate dehydrogenase (NAD(P)(+)) (phosphorylating)	1.2.1.59
glyceraldehyde-3-phosphate dehydrogenase (NADP(+))	1.2.1.9
glyceraldehyde-3-phosphate dehydrogenase (phosphorylating)	1.2.1.12
glyceraldehyde-3-phosphate dehydrogenase [NAD(P)(+)]	1.2.1.90
glycerate 2-kinase	2.7.1.165
glycerate 3-kinase	2.7.1.31
glycerate dehydrogenase	1.1.1.29
glycerol dehydratase	4.2.1.30
glycerol dehydrogenase	1.1.1.6
glycerol kinase	2.7.1.30
glycerol-3-phosphate 1-O-acyltransferase	2.3.1.15
glycerol-3-phosphate cytidylyltransferase	2.7.7.39
glycerol-3-phosphate dehydrogenase	1.1.5.3
glycerol-3-phosphate dehydrogenase (NAD(+))	1.1.1.8
glycerol-3-phosphate dehydrogenase [NAD(P)(+)]	1.1.1.94
glycerol-3-phosphate oxidase	1.1.3.21
glycerone kinase	2.7.1.29
glycerone-phosphate O-acyltransferase	2.3.1.42
glycerophosphodiester phosphodiesterase	3.1.4.46
glycine amidinotransferase	2.1.4.1
glycine C-acetyltransferase	2.3.1.29
glycine dehydrogenase (aminomethyl-transferring)	1.4.4.2
glycine dehydrogenase (cyanide-forming)	1.4.99.5
glycine hydroxymethyltransferase	2.1.2.1
glycine oxidase	1.4.3.19
glycine reductase	1.21.4.2
glycine--tRNA ligase	6.1.1.14
glycine/sarcosine N-methyltransferase	2.1.1.156
glycogen phosphorylase	2.4.1.1
glycogen(starch) synthase	2.4.1.11
glycogenin glucosyltransferase	2.4.1.186
glycolaldehyde dehydrogenase	1.2.1.21
glycoprotein endo-alpha-1,2-mannosidase	3.2.1.130
Glycosidases, i.e. enzymes hydrolyzing O- and S-glycosyl compounds	3.2.1.-
Glycosylases	3.2.-.-
Glycosyltransferases	2.4.-.-
glyoxylate reductase	1.1.1.26
glyoxylate reductase (NADP(+))	1.1.1.79
GMP reductase	1.7.1.7
GMP synthase (glutamine-hydrolyzing)	6.3.5.2
GPR endopeptidase	3.4.24.78
GTP cyclohydrolase I	3.5.4.16
GTP cyclohydrolase II	3.5.4.25
GTP cyclohydrolase IIa	3.5.4.29
GTP cyclohydrolase IV	3.5.4.39
GTP diphosphokinase	2.7.6.5
guanidinoacetate N-methyltransferase	2.1.1.2
guanidinobutyrase	3.5.3.7
guanidinopropionase	3.5.3.17
guanine deaminase	3.5.4.3
guanosine-3',5'-bis(diphosphate) 3'-diphosphatase	3.1.7.2
guanosine-5'-triphosphate,3'-diphosphate diphosphatase	3.6.1.40
guanylate cyclase	4.6.1.2
guanylate kinase	2.7.4.8
haloacetate dehalogenase	3.8.1.3
haloalkane dehalogenase	3.8.1.5
HECT-type E3 ubiquitin transferase	2.3.2.26
heme oxygenase (staphylobilin-producing)	1.14.99.48
heparanase	3.2.1.166
heparin lyase	4.2.2.7
heparin-sulfate lyase	4.2.2.8
heptaprenyl diphosphate synthase	2.5.1.30
hexokinase	2.7.1.1
Hexosyltransferases	2.4.1.-
hippurate hydrolase	3.5.1.32
histidine ammonia-lyase	4.3.1.3
histidine decarboxylase	4.1.1.22
histidine kinase	2.7.13.3
histidine--tRNA ligase	6.1.1.21
histidinol dehydrogenase	1.1.1.23
histidinol-phosphatase	3.1.3.15
histidinol-phosphate transaminase	2.6.1.9
histone acetyltransferase	2.3.1.48
histone deacetylase	3.5.1.98
holo-[acyl-carrier-protein] synthase	2.7.8.7
homoaconitate hydratase	4.2.1.36
homocitrate synthase	2.3.3.14
homocysteine desulfhydrase	4.4.1.2
homocysteine S-methyltransferase	2.1.1.10
homogentisate 1,2-dioxygenase	1.13.11.5
homogentisate geranylgeranyltransferase	2.5.1.116
homogentisate phytyltransferase	2.5.1.115
homoisocitrate dehydrogenase	1.1.1.87
homoserine dehydrogenase	1.1.1.3
homoserine kinase	2.7.1.39
homoserine O-acetyltransferase	2.3.1.31
homoserine O-succinyltransferase	2.3.1.46
homospermidine synthase	2.5.1.44
HslU--HslV peptidase	3.4.25.2
hyaluronan synthase	2.4.1.212
hyaluronate lyase	4.2.2.1
hyaluronoglucosaminidase	3.2.1.35
HycI peptidase	3.4.23.51
Hydro-lyases	4.2.1.-
hydrogen dehydrogenase	1.12.1.2
hydrogen dehydrogenase (NADP(+))	1.12.1.3
hydrogen:quinone oxidoreductase	1.12.5.1
hydrogenase (acceptor)	1.12.99.6
hydrogenase (NAD(+), ferredoxin)	1.12.1.4
hydrogenobyrinic acid a,c-diamide synthase (glutamine-hydrolyzing)	6.3.5.9
Hydrolases	3.-.-.-
Hydrolyzing N-glycosyl compounds	3.2.2.-
hydroperoxy icosatetraenoate dehydratase	4.2.1.152
hydroperoxy icosatetraenoate isomerase	5.4.4.7
hydroquinone 1,2-dioxygenase	1.13.11.66
hydroxyacylglutathione hydrolase	3.1.2.6
hydroxybutyrate-dimer hydrolase	3.1.1.22
hydroxyethylthiazole kinase	2.7.1.50
hydroxyisourate hydrolase	3.5.2.17
hydroxylamine dehydrogenase	1.7.2.6
hydroxylamine reductase	1.7.99.1
Hydroxymethyl-, formyl- and related transferases	2.1.2.-
hydroxymethylbilane synthase	2.5.1.61
hydroxymethylglutaryl-CoA lyase	4.1.3.4
hydroxymethylglutaryl-CoA reductase	1.1.1.88
hydroxymethylglutaryl-CoA reductase (NADPH)	1.1.1.34
hydroxymethylglutaryl-CoA synthase	2.3.3.10
hydroxymethylpyrimidine kinase	2.7.1.49
hydroxypyruvate isomerase	5.3.1.22
hydroxypyruvate reductase	1.1.1.81
hydroxyquinol 1,2-dioxygenase	1.13.11.37
hygromycin B 4-O-kinase	2.7.1.163
hygromycin-B 7''-O-kinase	2.7.1.119
hypoxanthine phosphoribosyltransferase	2.4.2.8
hypoxia-inducible factor-asparagine dioxygenase	1.14.11.30
iduronate-2-sulfatase	3.1.6.13
IgA-specific serine endopeptidase	3.4.21.72
imidazoleglycerol-phosphate dehydratase	4.2.1.19
imidazolonepropionase	3.5.2.7
IMP cyclohydrolase	3.5.4.10
IMP dehydrogenase	1.1.1.205
In C-halide compounds	3.8.1.-
In cyclic amides	3.5.2.-
In cyclic amidines	3.5.4.-
In ketonic substances	3.7.1.-
In linear amides	3.5.1.-
In linear amidines	3.5.3.-
In nitriles	3.5.5.-
In other compounds	3.5.99.-
In phosphorus-containing anhydrides	3.6.1.-
indole-3-glycerol-phosphate synthase	4.1.1.48
indole-3-pyruvate monooxygenase	1.14.13.168
indoleacetate--lysine synthetase	6.3.2.20
indoleamine 2,3-dioxygenase	1.13.11.52
indolepyruvate decarboxylase	4.1.1.74
indolepyruvate ferredoxin oxidoreductase	1.2.7.8
inorganic diphosphatase	3.6.1.1
inosine diphosphate phosphatase	3.6.1.64
inosine kinase	2.7.1.73
inositol 2-dehydrogenase	1.1.1.18
inositol oxygenase	1.13.99.1
inositol-1,4-bisphosphate 1-phosphatase	3.1.3.57
inositol-3-phosphate synthase	5.5.1.4
inositol-phosphate phosphatase	3.1.3.25
insulysin	3.4.24.56
Interconverting aldoses and ketoses	5.3.1.-
Interconverting keto- and enol-groups	5.3.2.-
Intramolecular lyases	5.5.-.-
Intramolecular lyases	5.5.1.-
Intramolecular oxidoreductases	5.3.-.-
Intramolecular transferases	5.4.-.-
inulin fructotransferase (DFA-I-forming)	4.2.2.17
isochorismatase	3.3.2.1
isochorismate lyase	4.2.99.21
isochorismate synthase	5.4.4.2
isocitrate dehydrogenase (NAD(+))	1.1.1.41
isocitrate dehydrogenase (NADP(+))	1.1.1.42
isocitrate lyase	4.1.3.1
isohexenylglutaconyl-CoA hydratase	4.2.1.57
isoleucine--tRNA ligase	6.1.1.5
Isomerases	5.-.-.-
isopenicillin-N epimerase	5.1.1.17
isopentenyl phosphate kinase	2.7.4.26
isopentenyl-diphosphate Delta-isomerase	5.3.3.2
isoquinoline 1-oxidoreductase	1.3.99.16
isovaleryl-CoA dehydrogenase	1.3.8.4
isovaleryl-homoserine lactone synthase	2.3.1.228
itaconyl-CoA hydratase	4.2.1.56
jasmonate O-methyltransferase	2.1.1.141
kanamycin kinase	2.7.1.95
kanosamine kinase	2.7.1.179
kanosamine-6-phosphate phosphatase	3.1.3.92
Kdo2-lipid IVA lauroyltransferase	2.3.1.241
Kdo2-lipid IVA palmitoleoyltransferase	2.3.1.242
ketohexokinase	2.7.1.3
ketol-acid reductoisomerase (NADP(+))	1.1.1.86
kexin	3.4.21.61
kojibiose phosphorylase	2.4.1.230
kynureninase	3.7.1.3
kynurenine 3-monooxygenase	1.14.13.9
kynurenine--oxoglutarate transaminase	2.6.1.7
L-2-hydroxycarboxylate dehydrogenase (NAD(+))	1.1.1.337
L-alanine--L-anticapsin ligase	6.3.2.49
L-allo-isoleucyltransferase	2.3.2.28
L-amino-acid oxidase	1.4.3.2
L-aminoadipate-semialdehyde dehydrogenase	1.2.1.31
L-arabinokinase	2.7.1.46
L-arabinonate dehydratase	4.2.1.25
L-arabinonolactonase	3.1.1.15
L-arabinose 1-dehydrogenase [NAD(P)(+)]	1.1.1.376
L-arabinose isomerase	5.3.1.4
L-ascorbate oxidase	1.10.3.3
L-aspartate oxidase	1.4.3.16
L-carnitine CoA-transferase	2.8.3.21
L-cysteate sulfo-lyase	4.4.1.25
L-cysteine:1D-myo-inositol 2-amino-2-deoxy-alpha-D-glucopyranosideligase	6.3.1.13
L-erythro-3,5-diaminohexanoate dehydrogenase	1.4.1.11
L-fuconate dehydratase	4.2.1.68
L-fucose isomerase	5.3.1.25
L-fucose mutarotase	5.1.3.29
L-fuculokinase	2.7.1.51
L-fuculose-phosphate aldolase	4.1.2.17
L-galactose 1-dehydrogenase	1.1.1.316
L-galactose 1-phosphate phosphatase	3.1.3.93
L-glutamate gamma-semialdehyde dehydrogenase	1.2.1.88
L-glutamine:2-deoxy-scyllo-inosose aminotransferase	2.6.1.100
L-glutamine:3-amino-2,3-dideoxy-scyllo-inosose aminotransferase	2.6.1.101
L-gulonate 3-dehydrogenase	1.1.1.45
L-gulonate 5-dehydrogenase	1.1.1.380
L-gulonolactone oxidase	1.1.3.8
L-histidine N(alpha)-methyltransferase	2.1.1.44
L-iditol 2-dehydrogenase	1.1.1.14
L-idonate 5-dehydrogenase [NAD(P)(+)]	1.1.1.264
L-lactate dehydrogenase	1.1.1.27
L-lactate dehydrogenase (cytochrome)	1.1.2.3
L-lysine 6-oxidase	1.4.3.20
L-lysine 6-transaminase	2.6.1.36
L-lysine N(6)-monooxygenase (NADPH)	1.14.13.59
L-pipecolate oxidase	1.5.3.7
L-proline amide hydrolase	3.5.1.101
L-rhamnonate dehydratase	4.2.1.90
L-rhamnose 1-dehydrogenase	1.1.1.173
L-rhamnose 1-dehydrogenase (NADP(+))	1.1.1.377
L-rhamnose 1-dehydrogenase [NAD(P)(+)]	1.1.1.378
L-rhamnose isomerase	5.3.1.14
L-rhamnose mutarotase	5.1.3.32
L-ribulose-5-phosphate 3-epimerase	5.1.3.22
L-ribulose-5-phosphate 4-epimerase	5.1.3.4
L-serine 3-dehydrogenase (NAD(+))	1.1.1.387
L-serine ammonia-lyase	4.3.1.17
L-seryl-tRNA(Sec) selenium transferase	2.9.1.1
L-threonine 3-dehydrogenase	1.1.1.103
L-threonine aldolase	4.1.2.5
L-threonine kinase	2.7.1.177
L-threonylcarbamoyladenylate synthase	2.7.7.87
L-xylulokinase	2.7.1.53
L-xylulose reductase	1.1.1.10
L(+)-tartrate dehydratase	4.2.1.32
lactaldehyde dehydrogenase	1.2.1.22
lactaldehyde reductase	1.1.1.77
lactate 2-monooxygenase	1.13.12.4
lactocepin	3.4.21.96
lactoylglutathione lyase	4.4.1.5
lanosterol synthase	5.4.99.7
leucine dehydrogenase	1.4.1.9
leucine--tRNA ligase	6.1.1.4
leucoanthocyanidin reductase	1.17.1.3
leucyl aminopeptidase	3.4.11.1
levanase	3.2.1.65
levansucrase	2.4.1.10
licheninase	3.2.1.73
Ligases	6.-.-.-
Ligases forming aminoacyl-tRNA and related compounds	6.1.1.-
limonene 1,2-monooxygenase	1.14.13.107
limonene-1,2-epoxide hydrolase	3.3.2.8
linoleate 13S-lipoxygenase	1.13.11.12
linolenate 9R-lipoxygenase	1.13.11.61
lipid II:glycine glycyltransferase	2.3.2.16
lipid IVA 3-deoxy-D-manno-octulosonic acid transferase	2.4.99.12
lipid IVA 4-amino-4-deoxy-L-arabinosyltransferase	2.4.2.43
lipid-A-disaccharide synthase	2.4.1.182
lipid-phosphate phosphatase	3.1.3.76
lipopolysaccharide 3-alpha-galactosyltransferase	2.4.1.44
lipopolysaccharide glucosyltransferase I	2.4.1.58
lipopolysaccharide N-acetylglucosaminyltransferase	2.4.1.56
lipopolysaccharide N-acetylmannosaminouronosyltransferase	2.4.1.180
lipoyl synthase	2.8.1.8
lipoyl(octanoyl) transferase	2.3.1.181
LL-diaminopimelate aminotransferase	2.6.1.83
long-chain acyl-[acyl-carrier-protein] reductase	1.2.1.80
long-chain-acyl-CoA dehydrogenase	1.3.8.8
long-chain-fatty-acid--[acyl-carrier-protein] ligase	6.2.1.20
long-chain-fatty-acid--CoA ligase	6.2.1.3
long-chain-fatty-acid--protein ligase	6.2.1.19
long-chain-fatty-acyl-CoA reductase	1.2.1.50
Lyases	4.-.-.-
Lyases acting on amides, amidines, etc	4.3.2.-
lycopene beta-cyclase	5.5.1.19
lycopene epsilon-cyclase	5.5.1.18
lysine 2,3-aminomutase	5.4.3.2
lysine 5,6-aminomutase	5.4.3.3
lysine 6-dehydrogenase	1.4.1.18
lysine decarboxylase	4.1.1.18
lysine--8-amino-7-oxononanoate transaminase	2.6.1.105
lysine--tRNA ligase	6.1.1.6
lysine/arginine leucyltransferase	2.3.2.6
lysophospholipase	3.1.1.5
lysostaphin	3.4.24.75
lysozyme	3.2.1.17
lysyl endopeptidase	3.4.21.50
lysyltransferase	2.3.2.3
magnesium chelatase	6.6.1.1
magnesium protoporphyrin IX methyltransferase	2.1.1.11
magnesium-protoporphyrin IX monomethyl ester (oxidative) cyclase	1.14.13.81
malate dehydrogenase	1.1.1.37
malate dehydrogenase (oxaloacetate-decarboxylating)	1.1.1.38
malate dehydrogenase (oxaloacetate-decarboxylating) (NADP(+))	1.1.1.40
malate dehydrogenase (quinone)	1.1.5.4
malate synthase	2.3.3.9
malate--CoA ligase	6.2.1.9
maleamate amidohydrolase	3.5.1.107
maleate isomerase	5.2.1.1
maleylacetate reductase	1.3.1.32
maleylacetoacetate isomerase	5.2.1.2
maleylpyruvate isomerase	5.2.1.4
malonate decarboxylase holo-[acyl-carrier protein] synthase	2.7.7.66
malonate-semialdehyde dehydrogenase (acetylating)	1.2.1.18
malonyl CoA reductase (malonate semialdehyde-forming)	1.2.1.75
malonyl-[acyl-carrier protein] O-methyltransferase	2.1.1.197
malonyl-CoA decarboxylase	4.1.1.9
malonyl-S-ACP decarboxylase	4.1.1.87
maltokinase	2.7.1.175
maltose 6'-phosphate phosphatase	3.1.3.90
maltose alpha-D-glucosyltransferase	5.4.99.16
maltose O-acetyltransferase	2.3.1.79
maltose phosphorylase	2.4.1.8
maltose-6'-phosphate glucosidase	3.2.1.122
malyl-CoA lyase	4.1.3.24
mandelamide amidase	3.5.1.86
mandelate racemase	5.1.2.2
mannan endo-1,4-beta-mannosidase	3.2.1.78
mannitol 2-dehydrogenase	1.1.1.67
mannitol-1-phosphate 5-dehydrogenase	1.1.1.17
mannonate dehydratase	4.2.1.8
mannose-1-phosphate guanylyltransferase	2.7.7.13
mannose-6-phosphate isomerase	5.3.1.8
mannosyl-3-phosphoglycerate phosphatase	3.1.3.70
mannosyl-3-phosphoglycerate synthase	2.4.1.217
mannosyl-glycoprotein endo-beta-N-acetylglucosaminidase	3.2.1.96
mannosyl-oligosaccharide 1,2-alpha-mannosidase	3.2.1.113
mannosylfructose-phosphate phosphatase	3.1.3.79
mannosylfructose-phosphate synthase	2.4.1.246
mannosylglycerate hydrolase	3.2.1.170
mannosylglycoprotein endo-beta-mannosidase	3.2.1.152
mannuronate-specific alginate lyase	4.2.2.3
medium-chain acyl-CoA dehydrogenase	1.3.8.7
medium-chain acyl-CoA ligase	6.2.1.2
membrane alanyl aminopeptidase	3.4.11.2
membrane dipeptidase	3.4.13.19
meprin B	3.4.24.63
mercury(II) reductase	1.16.1.1
metallocarboxypeptidase D	3.4.17.22
Metallocarboxypeptidases	3.4.17.-
Metalloendopeptidases	3.4.24.-
methane monooxygenase (particulate)	1.14.18.3
methane monooxygenase (soluble)	1.14.13.25
methanesulfonate monooxygenase (NADH)	1.14.13.111
methanogen homoaconitase	4.2.1.114
methanol dehydrogenase (cytochrome c)	1.1.2.7
methanol--corrinoid protein Co-methyltransferase	2.1.1.90
methenyltetrahydrofolate cyclohydrolase	3.5.4.9
methenyltetrahydromethanopterin cyclohydrolase	3.5.4.27
methionine adenosyltransferase	2.5.1.6
methionine gamma-lyase	4.4.1.11
methionine S-methyltransferase	2.1.1.12
methionine synthase	2.1.1.13
methionine--tRNA ligase	6.1.1.10
methionyl aminopeptidase	3.4.11.18
methionyl-tRNA formyltransferase	2.1.2.9
methylamine dehydrogenase (amicyanin)	1.4.9.1
methylaspartate ammonia-lyase	4.3.1.2
methylaspartate mutase	5.4.99.1
methylated-DNA--[protein]-cysteine S-methyltransferase	2.1.1.63
methylated-thiol--coenzyme M methyltransferase	2.1.1.251
methylcrotonoyl-CoA carboxylase	6.4.1.4
methylenetetrahydrofolate dehydrogenase (NADP(+))	1.5.1.5
methylenetetrahydrofolate reductase [NAD(P)H]	1.5.1.20
methylenetetrahydrofolate--tRNA-(uracil(54)-C(5))-methyltransferase[NAD(P)H-oxidizing]	2.1.1.74
methylenetetrahydromethanopterin dehydrogenase	1.5.98.1
methylglutaconyl-CoA hydratase	4.2.1.18
methylglyoxal synthase	4.2.3.3
methylisocitrate lyase	4.1.3.30
methylmalonate-semialdehyde dehydrogenase (CoA acylating)	1.2.1.27
methylmalonyl-CoA carboxytransferase	2.1.3.1
methylmalonyl-CoA epimerase	5.1.99.1
methylmalonyl-CoA mutase	5.4.99.2
methylornithine synthase	5.4.99.58
methylthioadenosine nucleosidase	3.2.2.16
methylthioribulose 1-phosphate dehydratase	4.2.1.109
Methyltransferases	2.1.1.-
methylumbelliferyl-acetate deacetylase	3.1.1.56
mevalonate 3-kinase	2.7.1.185
mevalonate kinase	2.7.1.36
mevalonate-3-phosphate 5-kinase	2.7.1.186
microbial collagenase	3.4.24.3
micrococcal nuclease	3.1.31.1
microsomal epoxide hydrolase	3.3.2.9
Miscellaneous	1.13.99.-
Miscellaneous	1.14.99.-
mitogen-activated protein kinase	2.7.11.24
molybdenum cofactor cytidylyltransferase	2.7.7.76
molybdenum cofactor guanylyltransferase	2.7.7.77
Molybdenumtransferases or tungstentransferases with sulfide groups as acceptors	2.10.1.-
molybdopterin adenylyltransferase	2.7.7.75
molybdopterin molybdotransferase	2.10.1.1
molybdopterin synthase	2.8.1.12
monoamine oxidase	1.4.3.4
monogalactosyldiacylglycerol synthase	2.4.1.46
monoterpene epsilon-lactone hydrolase	3.1.1.83
morphine 6-dehydrogenase	1.1.1.218
muconate cycloisomerase	5.5.1.1
muconolactone Delta-isomerase	5.3.3.4
muramoyltetrapeptide carboxypeptidase	3.4.17.13
mycoredoxin	1.20.4.3
mycothiol S-conjugate amidase	3.5.1.115
mycothiol synthase	2.3.1.189
mycothione reductase	1.8.1.15
myo-inosose-2 dehydratase	4.2.1.44
N-acetyl-1-D-myo-inositol-2-amino-2-deoxy-alpha-D-glucopyranosidedeacetylase	3.5.1.103
N-acetyl-gamma-glutamyl-phosphate reductase	1.2.1.38
N-acetyldiaminopimelate deacetylase	3.5.1.47
N-acetylgalactosamine kinase	2.7.1.157
N-acetylgalactosamine-4-sulfatase	3.1.6.12
N-acetylgalactosamine-6-sulfatase	3.1.6.4
N-acetylgalactosamine-N,N'-diacetylbacillosaminyl-diphospho-undecaprenol4-alpha-N-acetylgalactosaminyltransferase	2.4.1.291
N-acetylgalactosaminyl-proteoglycan 3-beta-glucuronosyltransferase	2.4.1.226
N-acetylglucosamine kinase	2.7.1.59
N-acetylglucosamine-6-phosphate deacetylase	3.5.1.25
N-acetylglucosamine-6-sulfatase	3.1.6.14
N-acetylglucosaminyl-diphospho-decaprenol L-rhamnosyltransferase	2.4.1.289
N-acetylglucosaminyldiphosphodolichol N-acetylglucosaminyltransferase	2.4.1.141
N-acetylglucosaminyldiphosphoundecaprenol N-acetyl-beta-D-mannosaminyltransferase	2.4.1.187
N-acetylhexosamine 1-kinase	2.7.1.162
N-acetyllactosamine synthase	2.4.1.90
N-acetyllactosaminide 3-alpha-galactosyltransferase	2.4.1.87
N-acetylmuramic acid 6-phosphate etherase	4.2.1.126
N-acetylmuramoyl-L-alanine amidase	3.5.1.28
N-acetylneuraminate epimerase	5.1.3.24
N-acetylneuraminate lyase	4.1.3.3
N-acetylneuraminate synthase	2.5.1.56
N-acetylornithine carbamoyltransferase	2.1.3.9
N-acetylphosphatidylethanolamine-hydrolyzing phospholipase D	3.1.4.54
N-acyl-D-amino-acid deacylase	3.5.1.81
N-acyl-D-glutamate deacylase	3.5.1.82
N-acylglucosamine 2-epimerase	5.1.3.8
N-acylglucosamine-6-phosphate 2-epimerase	5.1.3.9
N-acylmannosamine kinase	2.7.1.60
N-acylneuraminate cytidylyltransferase	2.7.7.43
N-acylneuraminate-9-phosphate synthase	2.5.1.57
N-carbamoyl-D-amino-acid hydrolase	3.5.1.77
N-carbamoyl-L-amino-acid hydrolase	3.5.1.87
N-carbamoylputrescine amidase	3.5.1.53
N-carbamoylsarcosine amidase	3.5.1.59
N-formylglutamate deformylase	3.5.1.68
N-formylmaleamate deformylase	3.5.1.106
N-hydroxyarylamine O-acetyltransferase	2.3.1.118
N-methylhydantoinase (ATP-hydrolyzing)	3.5.2.14
N-succinylarginine dihydrolase	3.5.3.23
N-succinylornithine carbamoyltransferase	2.1.3.11
N-sulfoglucosamine sulfohydrolase	3.10.1.1
N,N-dimethylformamidase	3.5.1.56
N,N'-diacetylbacillosaminyl-diphospho-undecaprenol alpha-1,3-N-acetylgalactosaminyltransferase	2.4.1.290
N,N'-diacetylchitobiose phosphorylase	2.4.1.280
N,N'-diacetyllegionaminate synthase	2.5.1.101
N(2)-(2-carboxyethyl)arginine synthase	2.5.1.66
N(2)-citryl-N(6)-acetyl-N(6)-hydroxylysine synthase	6.3.2.38
N(4)-(beta-N-acetylglucosaminyl)-L-asparaginase	3.5.1.26
N(5)-(carboxyethyl)ornithine synthase	1.5.1.24
N(6)-hydroxylysine O-acetyltransferase	2.3.1.102
N(6)-L-threonylcarbamoyladenine synthase	2.3.1.234
N(omega)-hydroxy-L-arginine amidinohydrolase	3.5.3.25
NAD(+) ADP-ribosyltransferase	2.4.2.30
NAD(+) diphosphatase	3.6.1.22
NAD(+) kinase	2.7.1.23
NAD(+) synthase	6.3.1.5
NAD(+) synthase (glutamine-hydrolyzing)	6.3.5.1
NAD(+)--dinitrogen-reductase ADP-D-ribosyltransferase	2.4.2.37
NAD(+)--diphthamide ADP-ribosyltransferase	2.4.2.36
NAD(P)(+) transhydrogenase (Re/Si-specific)	1.6.1.2
NAD(P)(+) transhydrogenase (Si-specific)	1.6.1.1
NAD(P)H dehydrogenase (quinone)	1.6.5.2
NAD(P)H-hydrate epimerase	5.1.99.6
NADH oxidase (H2O2-forming)	1.6.3.3
NADH peroxidase	1.11.1.1
NADP-retinol dehydrogenase	1.1.1.300
NADPH dehydrogenase	1.6.99.1
NADPH--hemoprotein reductase	1.6.2.4
NADPH:quinone reductase	1.6.5.5
naphthalene 1,2-dioxygenase	1.14.12.12
NDP-glucose--starch glucosyltransferase	2.4.1.242
neamine transaminase	2.6.1.93
neomycin C transaminase	2.6.1.95
neopentalenolactone D synthase	1.14.13.171
neopullulanase	3.2.1.135
neprilysin	3.4.24.11
nicotianamine synthase	2.5.1.43
nicotinamidase	3.5.1.19
nicotinamide phosphoribosyltransferase	2.4.2.12
nicotinamide-nucleotide adenylyltransferase	2.7.7.1
nicotinamide-nucleotide amidase	3.5.1.42
nicotinate dehydrogenase (cytochrome)	1.17.2.1
nicotinate phosphoribosyltransferase	6.3.4.21
nicotinate-nucleotide adenylyltransferase	2.7.7.18
nicotinate-nucleotide diphosphorylase (carboxylating)	2.4.2.19
nicotinate-nucleotide--dimethylbenzimidazole phosphoribosyltransferase	2.4.2.21
nicotine blue oxidoreductase	1.1.1.328
nigerose phosphorylase	2.4.1.279
nitric oxide dioxygenase	1.14.12.17
nitric-oxide reductase (cytochrome c)	1.7.2.5
nitrilase	3.5.5.1
nitrile hydratase	4.2.1.84
nitrite reductase (cytochrome; ammonia-forming)	1.7.2.2
nitrite reductase (NADH)	1.7.1.15
nitrite reductase (NO-forming)	1.7.2.1
nitrogenase	1.18.6.1
nitronate monooxygenase	1.13.12.16
nitrous-oxide reductase	1.7.2.4
non-reducing end alpha-L-arabinofuranosidase	3.2.1.55
non-specific polyamine oxidase	1.5.3.17
non-specific protein-tyrosine kinase	2.7.10.2
non-specific serine/threonine protein kinase	2.7.11.1
nucleoside deoxyribosyltransferase	2.4.2.6
nucleoside diphosphate phosphatase	3.6.1.6
nucleoside-diphosphate kinase	2.7.4.6
nucleoside-triphosphate phosphatase	3.6.1.15
Nucleotidyltransferases	2.7.7.-
O-acetylhomoserine aminocarboxypropyltransferase	2.5.1.49
O-phospho-L-seryl-tRNA:Cys-tRNA synthase	2.5.1.73
O-phosphoserine--tRNA ligase	6.1.1.27
o-pyrocatechuate decarboxylase	4.1.1.46
o-succinylbenzoate synthase	4.2.1.113
o-succinylbenzoate--CoA ligase	6.2.1.26
O-ureido-D-serine cyclo-ligase	6.3.3.5
O-ureido-L-serine synthase	2.6.99.3
O-ureido-serine racemase	5.1.1.19
octanoyl-[GcvH]:protein N-octanoyltransferase	2.3.1.204
oleate hydratase	4.2.1.53
oleoyl-[acyl-carrier-protein] hydrolase	3.1.2.14
oligo-1,6-glucosidase	3.2.1.10
oligogalacturonide lyase	4.2.2.6
oligonucleotidase	3.1.13.3
oligopeptidase A	3.4.24.70
oligopeptidase B	3.4.21.83
oligosaccharide 4-alpha-D-glucosyltransferase	2.4.1.161
oligosaccharide reducing-end xylanase	3.2.1.156
Omega peptidases	3.4.19.-
omega-amidase	3.5.1.3
omptin	3.4.23.49
opine dehydrogenase	1.5.1.28
ornithine aminotransferase	2.6.1.13
ornithine carbamoyltransferase	2.1.3.3
ornithine cyclodeaminase	4.3.1.12
ornithine decarboxylase	4.1.1.17
orotate phosphoribosyltransferase	2.4.2.10
orotidine-5'-phosphate decarboxylase	4.1.1.23
Other carbon--nitrogen ligases	6.3.4.-
Other carbon-carbon lyases	4.1.99.-
Other carbon-nitrogen lyases	4.3.99.-
Other carbon-oxygen lyases	4.2.99.-
Other intramolecular oxidoreductases	5.3.99.-
Other isomerases	5.99.-.-
Other isomerases	5.99.1.-
Other lyases	4.99.-.-
Other lyases	4.99.1.-
Other oxidoreductases	1.97.-.-
Other oxidoreductases	1.97.1.-
oxalate decarboxylase	4.1.1.2
oxalate oxidoreductase	1.2.7.10
oxalyl-CoA decarboxylase	4.1.1.8
oxepin-CoA hydrolase	3.3.2.12
Oxidizing metal ions	1.16.-.-
Oxidoreductases	1.-.-.-
Oxo-acid-lyases	4.1.3.-
oxoglutarate dehydrogenase (succinyl-transferring)	1.2.4.2
pancreatic elastase II	3.4.21.71
pantetheine-phosphate adenylyltransferase	2.7.7.3
pantoate kinase	2.7.1.169
pantoate--beta-alanine ligase (AMP-forming)	6.3.2.1
pantothenate kinase	2.7.1.33
paromamine 6'-oxidase	1.1.3.43
pectate disaccharide-lyase	4.2.2.9
pectate lyase	4.2.2.2
pectin lyase	4.2.2.10
pectinesterase	3.1.1.11
penicillin amidase	3.5.1.11
pentachlorophenol monooxygenase	1.14.13.50
pentalenolactone D synthase	1.14.13.170
Pentosyltransferases	2.4.2.-
PepB aminopeptidase	3.4.11.23
pepsin A	3.4.23.1
peptidase Do	3.4.21.107
peptide chain release factor N(5)-glutamine methyltransferase	2.1.1.297
peptide deformylase	3.5.1.88
peptide-aspartate beta-dioxygenase	1.14.11.16
peptide-methionine (R)-S-oxide reductase	1.8.4.12
peptide-methionine (S)-S-oxide reductase	1.8.4.11
peptidoglycan glycosyltransferase	2.4.1.129
peptidyl-dipeptidase A	3.4.15.1
peptidyl-dipeptidase Dcp	3.4.15.5
Peptidyl-dipeptidases	3.4.15.-
peptidyl-Lys metalloendopeptidase	3.4.24.20
peptidylamidoglycolate lyase	4.3.2.5
peptidylglycine monooxygenase	1.14.17.3
peptidylprolyl isomerase	5.2.1.8
perillyl-alcohol dehydrogenase	1.1.1.144
peroxidase	1.11.1.7
Peroxidases	1.11.1.-
persulfide dioxygenase	1.13.11.18
phenol 2-monooxygenase (NADPH)	1.14.13.7
phenylacetaldehyde dehydrogenase	1.2.1.39
phenylacetaldoxime dehydratase	4.99.1.7
phenylacetate--CoA ligase	6.2.1.30
phenylacetyl-CoA 1,2-epoxidase	1.14.13.149
phenylacetyl-CoA dehydrogenase	1.17.5.1
phenylacetyl-CoA hydrolase	3.1.2.25
phenylalanine 4-monooxygenase	1.14.16.1
phenylalanine ammonia-lyase	4.3.1.24
phenylalanine dehydrogenase	1.4.1.20
phenylalanine--tRNA ligase	6.1.1.20
phenylglyoxylate dehydrogenase (acylating)	1.2.1.58
phenylpyruvate tautomerase	5.3.2.1
phosphate acetyltransferase	2.3.1.8
phosphate butyryltransferase	2.3.1.19
phosphate propanoyltransferase	2.3.1.222
phosphatidate cytidylyltransferase	2.7.7.41
phosphatidate phosphatase	3.1.3.4
phosphatidyl-N-methylethanolamine N-methyltransferase	2.1.1.71
phosphatidylcholine synthase	2.7.8.24
phosphatidylcholine--sterol O-acyltransferase	2.3.1.43
phosphatidylethanolamine N-methyltransferase	2.1.1.17
phosphatidylglycerol--membrane-oligosaccharide glycerophosphotransferase	2.7.8.20
phosphatidylglycerophosphatase	3.1.3.27
phosphatidylinositol diacylglycerol-lyase	4.6.1.13
phosphatidylinositol-4,5-bisphosphate 4-phosphatase	3.1.3.78
phosphatidylserine decarboxylase	4.1.1.65
phosphinothricin acetyltransferase	2.3.1.183
phospho-N-acetylmuramoyl-pentapeptide-transferase	2.7.8.13
phosphoadenylyl-sulfate reductase (thioredoxin)	1.8.4.8
phosphoenolpyruvate carboxykinase (ATP)	4.1.1.49
phosphoenolpyruvate carboxykinase (GTP)	4.1.1.32
phosphoenolpyruvate carboxylase	4.1.1.31
phosphoenolpyruvate mutase	5.4.2.9
phosphoenolpyruvate--protein phosphotransferase	2.7.3.9
phosphoethanolamine N-methyltransferase	2.1.1.103
phosphoglucan, water dikinase	2.7.9.5
phosphoglucomutase (alpha-D-glucose-1,6-bisphosphate-dependent)	5.4.2.2
phosphogluconate 2-dehydrogenase	1.1.1.43
[truncated: 712 more rows]

## Sheet: ITS
Serendipitaceae
	Combined Abundance	Leaves Abundance	Stems Abundance	Roots Abundance
Oxidoreductases	57451054
Acting on the CH-OH group of donors	16444720	2492	39282	16402946
Acting on diphenols and related substances as donors	653848	141	1584	652123
Acting on a peroxide as acceptor	2276871	296	5429	2271146
Acting on single donors with incorporation of molecular oxygen (oxygenases). The oxygen incorporated need not be derived from O2	1138405	155	2706	1135544
Acting on paired donors, with incorporation or reduction of molecular oxygen. The oxygen incorporated need not be derived from O2	14973829	2190	35756	14935883
Acting on superoxide as acceptor	488243	68	1165	487010
Oxidizing metal ions	162394	18	384	161992
Acting on CH or CH2 groups	813089	106	1937	811046
Acting on iron-sulfur proteins as donors	252	4	3	245
Acting on the aldehyde or oxo group of donors	5693085	789	13548	5678748
Acting on the CH-CH group of donors	5531224	772	13181	5517271
Acting on the CH-NH2 group of donors	1302516	197	3113	1299206
Acting on the CH-NH group of donors	1302287	193	3110	1298984
Acting on NADH or NADPH	4555946	639	10852	4544455
Acting on other nitrogenous compounds as donors	162639	22	387	162230
Acting on a sulfur group of donors	1300325	164	3087	1297074
Acting on a heme group of donors	1643	25	20	1598
Other oxidoreductases	649738	72	1536	648130
Transferases	53208672
Transferring one-carbon groups	9915670	1252	23537	9890881
Transferring aldehyde or ketonic groups	813026	107	1934	810985
Acyltransferases	7975902	1150	19057	7955695
Glycosyltransferases	9759935	1345	23240	9735350
Transferring alkyl or aryl groups, other than methyl groups	4552812	594	10832	4541386
Transferring nitrogenous groups	3252021	429	7733	3243859
Transferring phosphorus-containing groups	16126544	2567	38621	16085356
Transferring sulfur-containing groups	812762	102	1929	810731
Hydrolases	83333710
Acting on ester bonds	21651688	3233	51720	21596735
Acting on sulfur-nitrogen bonds	3	0	0	3
Glycosylases	17434183	2787	41855	17389541
Acting on ether bonds	325528	48	777	324703
Acting on peptide bonds (peptidases)	23577085	3081	56057	23517947
Acting on carbon-nitrogen bonds, other than peptide bonds	6182092	851	14721	6166520
Acting on acid anhydrides	13513062	2048	32300	13478714
Acting on carbon-carbon bonds	325178	40	771	324367
Acting on halide bonds	324891	36	768	324087
Lyases	12039957
Carbon-carbon lyases	4555762	632	10858	4544272
Carbon-oxygen lyases	5531374	770	13172	5517432
Carbon-nitrogen lyases	488667	78	1170	487419
Carbon-sulfur lyases	813071	106	1932	811033
Phosphorus-oxygen lyases	163643	36	400	163207
Other lyases	487440	58	1155	486227
Isomerases	10260960
Racemases and epimerases	1138505	154	2709	1135642
Cis-trans-isomerases	3744731	557	8953	3735221
Intramolecular oxidoreductases	3422603	565	8213	3413825
Intramolecular transferases	1140822	188	2737	1137897
Intramolecular lyases	162925	24	391	162510
Other isomerases	651374	99	1560	649715
Ligases	23741996
Forming carbon-oxygen bonds	5529844	745	13162	5515937
Forming carbon-sulfur bonds	1954235	299	4674	1949262
Forming carbon-nitrogen bonds	14954523	1860	35496	14917167
Forming carbon-carbon bonds	488454	74	1167	487213
Forming phosphoric ester bonds	814940	131	1957	812852
Nectriaceae
	Combined Abundance	Leaves Abundance	Stems Abundance	Roots Abundance
Oxidoreductases	201295488
Acting on the CH-OH group of donors	78934784	35742	8989154	69909888
Acting on diphenols and related substances as donors	3691075	1695	439751	3249629
Acting on a peroxide as acceptor	3249403	1431	415108	2832864
Acting on single donors with incorporation of molecular oxygen (oxygenases). The oxygen incorporated need not be derived from O2	4991626	2097	613729	4375800
Acting on paired donors, with incorporation or reduction of molecular oxygen. The oxygen incorporated need not be derived from O2	44276422	19359	5154881	39102182
Acting on superoxide as acceptor	1454680	621	191233	1262826
Oxidizing metal ions	128463	48	17029	111386
Acting on CH or CH2 groups	582188	249	76503	505436
Acting on iron-sulfur proteins as donors	162647	78	21226	141343
Acting on the aldehyde or oxo group of donors	12948905	5850	1589434	11353621
Acting on the CH-CH group of donors	11822786	5247	1399755	10417784
Acting on the CH-NH2 group of donors	7306025	3474	739748	6562803
Acting on the CH-NH group of donors	7377186	3582	737621	6635983
Acting on NADH or NADPH	18090380	8441	1892953	16188986
Acting on other nitrogenous compounds as donors	291099	126	38254	252719
Acting on a sulfur group of donors	1959476	873	224626	1733977
Acting on a heme group of donors	949130	468	112945	835717
Other oxidoreductases	3079213	1089	408327	2669797
Transferases	134903741
Transferring one-carbon groups	15633208	6498	1992762	13633948
Transferring aldehyde or ketonic groups	2202282	1023	223648	1977611
Acyltransferases	24694727	10710	3156836	21527181
Glycosyltransferases	23447929	10200	2862761	20574968
Transferring alkyl or aryl groups, other than methyl groups	8492495	3861	918200	7570434
Transferring nitrogenous groups	9128463	4074	1046933	8077456
Transferring phosphorus-containing groups	50301749	22674	6258215	44020860
Transferring sulfur-containing groups	1002888	417	131922	870549
Hydrolases	226399256
Acting on ester bonds	57947203	24657	7476304	50446242
Acting on sulfur-nitrogen bonds	528143	246	47593	480304
Glycosylases	66022324	29501	7888155	58104668
Acting on ether bonds	583144	252	76590	506302
Acting on peptide bonds (peptidases)	34516691	14877	4306954	30194860
Acting on carbon-nitrogen bonds, other than peptide bonds	23818100	10275	2923234	20884591
Acting on acid anhydrides	40011860	17931	4952837	35041092
Acting on carbon-carbon bonds	1947609	804	245405	1701400
Acting on halide bonds	1024182	363	135917	887902
Lyases	42916693
Carbon-carbon lyases	14900215	6720	1748985	13144510
Carbon-oxygen lyases	20669092	8691	2516016	18144385
Carbon-nitrogen lyases	2754710	1272	285613	2467825
Carbon-sulfur lyases	3226800	1512	335744	2889544
Phosphorus-oxygen lyases	944468	438	123279	820751
Other lyases	421408	171	55440	365797
Isomerases	46890386
Racemases and epimerases	2823710	1215	349423	2473072
Cis-trans-isomerases	8242000	3609	1123994	7114397
Intramolecular oxidoreductases	29148389	14511	2841287	26292591
Intramolecular transferases	3888303	1791	444540	3441972
Intramolecular lyases	981658	453	107137	874068
Other isomerases	1806326	780	248031	1557515
Ligases	49171129
Forming carbon-oxygen bonds	11033164	4701	1449848	9578615
Forming carbon-sulfur bonds	9851747	4452	1205478	8641817
Forming carbon-nitrogen bonds	23931556	9729	3120679	20801148
Forming carbon-carbon bonds	1156997	465	163147	993385
Forming phosphoric ester bonds	3197665	1482	396046	2800137
Ophiostomataceae
	Combined Abundance	Leaves Abundance	Stems Abundance	Roots Abundance
Oxidoreductases	7123614
Acting on the CH-OH group of donors	2627978	190	136	2627652
Acting on diphenols and related substances as donors	268931	17	14	268900
Acting on a peroxide as acceptor	154268	12	8	154248
Acting on single donors with incorporation of molecular oxygen (oxygenases). The oxygen incorporated need not be derived from O2	173265	14	9	173242
Acting on paired donors, with incorporation or reduction of molecular oxygen. The oxygen incorporated need not be derived from O2	1298008	93	67	1297848
Acting on superoxide as acceptor	96089	7	5	96077
Oxidizing metal ions	306	1	0	305
Acting on CH or CH2 groups	38648	3	2	38643
Acting on iron-sulfur proteins as donors	19004	1	1	19002
Acting on the aldehyde or oxo group of donors	597710	45	31	597634
Acting on the CH-CH group of donors	443674	32	23	443619
Acting on the CH-NH2 group of donors	326184	21	17	326146
Acting on the CH-NH group of donors	307735	23	16	307696
Acting on NADH or NADPH	596367	41	31	596295
Acting on other nitrogenous compounds as donors	19342	2	1	19339
Acting on a sulfur group of donors	59345	7	3	59335
Acting on a heme group of donors	95254	5	5	95244
Other oxidoreductases	1506	3	0	1503
Transferases	7201699
Transferring one-carbon groups	643101	68	33	643000
Transferring aldehyde or ketonic groups	39420	4	2	39414
Acyltransferases	1838666	126	96	1838444
Glycosyltransferases	1080852	90	56	1080706
Transferring alkyl or aryl groups, other than methyl groups	214989	20	11	214958
Transferring nitrogenous groups	384573	29	20	384524
Transferring phosphorus-containing groups	2980093	215	155	2979723
Transferring sulfur-containing groups	20005	2	1	20002
Hydrolases	12062494
Acting on ester bonds	2687159	212	139	2686808
Acting on sulfur-nitrogen bonds	19021	1	1	19019
Glycosylases	4212675	269	220	4212186
Acting on ether bonds	38684	4	2	38678
Acting on peptide bonds (peptidases)	1815080	147	94	1814839
Acting on carbon-nitrogen bonds, other than peptide bonds	964262	75	50	964137
Acting on acid anhydrides	2267028	156	118	2266754
Acting on carbon-carbon bonds	58262	6	3	58253
Acting on halide bonds	323	1	0	322
Lyases	1545920
Carbon-carbon lyases	542837	48	28	542761
Carbon-oxygen lyases	713930	57	37	713836
Carbon-nitrogen lyases	58152	6	3	58143
Carbon-sulfur lyases	96973	10	5	96958
Phosphorus-oxygen lyases	114405	7	6	114392
Other lyases	19623	2	1	19620
Isomerases	2080163
Racemases and epimerases	97306	11	5	97290
Cis-trans-isomerases	594751	39	31	594681
Intramolecular oxidoreductases	1041275	68	54	1041153
Intramolecular transferases	249528	18	13	249497
Intramolecular lyases	19788	3	1	19784
Other isomerases	77515	7	4	77504
Ligases	2194843
Forming carbon-oxygen bonds	657747	54	34	657659
Forming carbon-sulfur bonds	308983	22	16	308945
Forming carbon-nitrogen bonds	1015452	99	52	1015301
Forming carbon-carbon bonds	58021	5	3	58013
Forming phosphoric ester bonds	154640	11	8	154621
Hypocreaceae
	Combined Abundance	Leaves Abundance	Stems Abundance	Roots Abundance
Oxidoreductases	8860254
Acting on the CH-OH group of donors	3517924	3507	74664	3439753
Acting on diphenols and related substances as donors	225404	225	4893	220286
Acting on a peroxide as acceptor	180351	180	3919	176252
Acting on single donors with incorporation of molecular oxygen (oxygenases). The oxygen incorporated need not be derived from O2	163730	163	3370	160197
Acting on paired donors, with incorporation or reduction of molecular oxygen. The oxygen incorporated need not be derived from O2	1516293	1509	30884	1483900
Acting on superoxide as acceptor	75124	75	1635	73414
Oxidizing metal ions	15	0	2	13
Acting on CH or CH2 groups	30062	30	654	29378
Acting on iron-sulfur proteins as donors	15016	15	325	14676
Acting on the aldehyde or oxo group of donors	930568	928	18390	911250
Acting on the CH-CH group of donors	653890	652	13369	639869
Acting on the CH-NH2 group of donors	256086	255	5578	250253
Acting on the CH-NH group of donors	224449	223	4675	219551
Acting on NADH or NADPH	875689	874	19475	855340
Acting on other nitrogenous compounds as donors	15032	15	327	14690
Acting on a sulfur group of donors	90245	90	1965	88190
Acting on a heme group of donors	90099	90	1950	88059
Other oxidoreductases	277	0	48	229
Transferases	6596290
Transferring one-carbon groups	588458	587	13071	574800
Transferring aldehyde or ketonic groups	90258	90	1967	88201
Acyltransferases	1008160	1005	21958	985197
Glycosyltransferases	1065773	1063	23001	1041709
Transferring alkyl or aryl groups, other than methyl groups	523060	522	11051	511487
Transferring nitrogenous groups	388316	387	8142	379787
Transferring phosphorus-containing groups	2887142	2880	61104	2823158
Transferring sulfur-containing groups	45123	45	983	44095
Hydrolases	10993572
Acting on ester bonds	3040207	3032	63183	2973992
Acting on sulfur-nitrogen bonds	15065	15	330	14720
Glycosylases	2739047	2729	57927	2678391
Acting on ether bonds	30065	30	654	29381
Acting on peptide bonds (peptidases)	1755655	1752	37898	1716005
Acting on carbon-nitrogen bonds, other than peptide bonds	987176	984	20884	965308
Acting on acid anhydrides	2395990	2391	51081	2342518
Acting on carbon-carbon bonds	30274	30	671	29573
Acting on halide bonds	93	0	16	77
Lyases	1825722
Carbon-carbon lyases	616937	615	13432	602890
Carbon-oxygen lyases	795207	793	17163	777251
Carbon-nitrogen lyases	61336	61	1451	59824
Carbon-sulfur lyases	218976	218	4010	214748
Phosphorus-oxygen lyases	118215	118	2347	115750
Other lyases	15051	15	329	14707
Isomerases	2453487
Racemases and epimerases	119386	119	2497	116770
Cis-trans-isomerases	464101	463	9865	453773
Intramolecular oxidoreductases	1569113	1564	32875	1534674
Intramolecular transferases	193714	193	3997	189524
Intramolecular lyases	15171	15	334	14822
Other isomerases	92002	92	2213	89697
Ligases	2141278
Forming carbon-oxygen bonds	557996	557	12355	545084
Forming carbon-sulfur bonds	445802	444	9055	436303
Forming carbon-nitrogen bonds	884714	882	19026	864806
Forming carbon-carbon bonds	45121	45	985	44091
Forming phosphoric ester bonds	207645	207	4184	203254
Aspergillaceae
	Combined Abundance	Leaves Abundance	Stems Abundance	Roots Abundance
Oxidoreductases	5746081
Acting on the CH-OH group of donors	2157675	1304	108355	2048016
Acting on diphenols and related substances as donors	129695	73	5070	124552
Acting on a peroxide as acceptor	102022	53	3904	98065
Acting on single donors with incorporation of molecular oxygen (oxygenases). The oxygen incorporated need not be derived from O2	197720	126	10920	186674
Acting on paired donors, with incorporation or reduction of molecular oxygen. The oxygen incorporated need not be derived from O2	1229842	792	67293	1161757
Acting on superoxide as acceptor	51306	33	1711	49562
Oxidizing metal ions	6575	8	484	6083
Acting on CH or CH2 groups	21919	16	1026	20877
Acting on iron-sulfur proteins as donors	4359	1	24	4334
Acting on the aldehyde or oxo group of donors	465603	262	17645	447696
Acting on the CH-CH group of donors	353395	233	15368	337794
Acting on the CH-NH2 group of donors	171910	105	7316	164489
Acting on the CH-NH group of donors	197842	128	8634	189080
Acting on NADH or NADPH	464240	247	20605	443388
Acting on other nitrogenous compounds as donors	10047	6	508	9533
Acting on a sulfur group of donors	56346	34	3959	52353
Acting on a heme group of donors	18410	4	134	18272
Other oxidoreductases	107175	95	8870	98210
Transferases	4356638
Transferring one-carbon groups	608391	480	35483	572428
Transferring aldehyde or ketonic groups	60170	43	2640	57487
Acyltransferases	755127	513	37808	716806
Glycosyltransferases	862214	571	45781	815862
Transferring alkyl or aryl groups, other than methyl groups	245218	150	13062	232006
Transferring nitrogenous groups	243833	156	11451	232226
Transferring phosphorus-containing groups	1522778	922	61630	1460226
Transferring sulfur-containing groups	58907	41	3450	55416
Hydrolases	6992685
Acting on ester bonds	2004846	1296	104793	1898757
Acting on sulfur-nitrogen bonds	6844	5	484	6355
Glycosylases	1960325	1040	99626	1859659
Acting on ether bonds	21862	18	1016	20828
Acting on peptide bonds (peptidases)	992260	688	49439	942133
Acting on carbon-nitrogen bonds, other than peptide bonds	695891	463	37915	657513
Acting on acid anhydrides	1188055	730	53359	1133966
Acting on carbon-carbon bonds	82150	68	6042	76040
Acting on halide bonds	40452	26	3393	37033
Lyases	1415634
Carbon-carbon lyases	529868	335	28285	501248
Carbon-oxygen lyases	659266	458	37391	621417
Carbon-nitrogen lyases	52881	35	2654	50192
Carbon-sulfur lyases	125490	90	6995	118405
Phosphorus-oxygen lyases	30539	15	777	29747
Other lyases	17590	12	1155	16423
Isomerases	1263838
Racemases and epimerases	98352	62	4691	93599
Cis-trans-isomerases	244837	145	9454	235238
Intramolecular oxidoreductases	734640	322	17213	717105
Intramolecular transferases	119345	76	4437	114832
Intramolecular lyases	22256	15	1466	20775
Other isomerases	44408	36	2076	42296
Ligases	1835280
Forming carbon-oxygen bonds	411994	309	19581	392104
Forming carbon-sulfur bonds	304879	167	11349	293363
Forming carbon-nitrogen bonds	965629	776	57267	907586
Forming carbon-carbon bonds	59404	37	2866	56501
Forming phosphoric ester bonds	93374	46	2406	90922
Cephalothecaceae
	Combined Abundance	Leaves Abundance	Stems Abundance	Roots Abundance
Oxidoreductases	6365431
Acting on the CH-OH group of donors	2178939	1007	420579	1757353
Acting on diphenols and related substances as donors	134218	58	25409	108751
Acting on a peroxide as acceptor	144094	61	27424	116609
Acting on single donors with incorporation of molecular oxygen (oxygenases). The oxygen incorporated need not be derived from O2	212726	69	41252	171405
Acting on paired donors, with incorporation or reduction of molecular oxygen. The oxygen incorporated need not be derived from O2	1718481	619	331959	1385903
Acting on superoxide as acceptor	57158	23	10959	46176
Oxidizing metal ions	11295	5	2177	9113
Acting on CH or CH2 groups	23216	10	4442	18764
Acting on iron-sulfur proteins as donors	316	0	45	271
Acting on the aldehyde or oxo group of donors	403312	189	77022	326101
Acting on the CH-CH group of donors	367191	163	70683	296345
Acting on the CH-NH2 group of donors	194813	83	37463	157267
Acting on the CH-NH group of donors	125048	62	24133	100853
Acting on NADH or NADPH	451557	190	87231	364136
Acting on other nitrogenous compounds as donors	11606	5	2221	9380
Acting on a sulfur group of donors	90170	38	17264	72868
Acting on a heme group of donors	3752	10	579	3163
Other oxidoreductases	237539	66	46272	191201
Transferases	5190042
Transferring one-carbon groups	812853	281	156520	656052
Transferring aldehyde or ketonic groups	68958	28	13326	55604
Acyltransferases	914266	352	175266	738648
Glycosyltransferases	1152672	435	220748	931489
Transferring alkyl or aryl groups, other than methyl groups	363558	129	69703	293726
Transferring nitrogenous groups	269824	105	52317	217402
Transferring phosphorus-containing groups	1543146	681	293944	1248521
Transferring sulfur-containing groups	64765	24	12358	52383
Hydrolases	9232658
Acting on ester bonds	2479513	950	476001	2002562
Acting on sulfur-nitrogen bonds	12398	5	2448	9945
Glycosylases	2307101	901	441809	1864391
Acting on ether bonds	32842	13	6253	26576
Acting on peptide bonds (peptidases)	1713166	665	327937	1384564
Acting on carbon-nitrogen bonds, other than peptide bonds	1106718	430	212553	893735
Acting on acid anhydrides	1367378	623	260466	1106289
Acting on carbon-carbon bonds	156826	51	30003	126772
Acting on halide bonds	56716	15	11195	45506
Lyases	1534052
Carbon-carbon lyases	539787	220	103528	436039
Carbon-oxygen lyases	670437	244	131186	539007
Carbon-nitrogen lyases	79150	25	15416	63709
Carbon-sulfur lyases	178986	63	34087	144836
Phosphorus-oxygen lyases	23966	12	4450	19504
Other lyases	41726	14	7951	33761
Isomerases	1043731
Racemases and epimerases	115845	48	22286	93511
Cis-trans-isomerases	218023	98	41470	176455
Intramolecular oxidoreductases	518301	379	97735	420187
Intramolecular transferases	109591	63	20897	88631
Intramolecular lyases	33564	13	6470	27081
Other isomerases	48407	20	9291	39096
Ligases	2208257
Forming carbon-oxygen bonds	509024	213	97273	411538
Forming carbon-sulfur bonds	235689	100	45366	190223
Forming carbon-nitrogen bonds	1349989	456	259969	1089564
Forming carbon-carbon bonds	47001	18	9072	37911
Forming phosphoric ester bonds	66554	41	12426	54087
Helotiaceae
	Combined Abundance	Leaves Abundance	Stems Abundance	Roots Abundance
Oxidoreductases	708107
Acting on the CH-OH group of donors	271031	0	1958	269073
Acting on diphenols and related substances as donors	20392	0	151	20241
Acting on a peroxide as acceptor	20205	0	140	20065
Acting on single donors with incorporation of molecular oxygen (oxygenases). The oxygen incorporated need not be derived from O2	12718	0	89	12629
Acting on paired donors, with incorporation or reduction of molecular oxygen. The oxygen incorporated need not be derived from O2	147272	0	1053	146219
Acting on superoxide as acceptor	5096	0	36	5060
Oxidizing metal ions	3	0	0	3
Acting on CH or CH2 groups	2535	0	18	2517
Acting on iron-sulfur proteins as donors	1263	0	9	1254
Acting on the aldehyde or oxo group of donors	52155	0	370	51785
Acting on the CH-CH group of donors	52055	0	362	51693
Acting on the CH-NH2 group of donors	20489	0	154	20335
Acting on the CH-NH group of donors	20412	0	147	20265
Acting on NADH or NADPH	67230	0	472	66758
Acting on other nitrogenous compounds as donors	1270	0	9	1261
Acting on a sulfur group of donors	7623	0	54	7569
Acting on a heme group of donors	6326	0	45	6281
Other oxidoreductases	32	0	0	32
Transferases	541678
Transferring one-carbon groups	55722	0	383	55339
Transferring aldehyde or ketonic groups	6366	0	46	6320
Acyltransferases	100144	0	690	99454
Glycosyltransferases	83781	0	587	83194
Transferring alkyl or aryl groups, other than methyl groups	33095	0	231	32864
Transferring nitrogenous groups	26717	0	190	26527
Transferring phosphorus-containing groups	233272	0	1628	231644
Transferring sulfur-containing groups	2581	0	19	2562
Hydrolases	960012
Acting on ester bonds	225042	0	1597	223445
Acting on sulfur-nitrogen bonds	1259	0	8	1251
Glycosylases	313859	0	2151	311708
Acting on ether bonds	2540	0	18	2522
Acting on peptide bonds (peptidases)	129556	0	911	128645
Acting on carbon-nitrogen bonds, other than peptide bonds	88929	0	629	88300
Acting on acid anhydrides	193714	0	1347	192367
Acting on carbon-carbon bonds	5101	0	37	5064
Acting on halide bonds	12	0	0	12
Lyases	119834
Carbon-carbon lyases	44708	0	324	44384
Carbon-oxygen lyases	51023	0	365	50658
Carbon-nitrogen lyases	3853	0	28	3825
Carbon-sulfur lyases	8895	0	62	8833
Phosphorus-oxygen lyases	10085	0	68	10017
Other lyases	1270	0	9	1261
Isomerases	210719
Racemases and epimerases	12606	0	84	12522
Cis-trans-isomerases	56787	0	387	56400
Intramolecular oxidoreductases	114653	0	822	113831
Intramolecular transferases	15273	0	108	15165
Intramolecular lyases	1305	0	10	1295
Other isomerases	10095	0	68	10027
Ligases	190333
Forming carbon-oxygen bonds	48257	0	340	47917
Forming carbon-sulfur bonds	34341	0	241	34100
Forming carbon-nitrogen bonds	68621	0	478	68143
Forming carbon-carbon bonds	7608	0	53	7555
Forming phosphoric ester bonds	31506	0	212	31294
Herpotrichiellaceae
	Combined Abundance	Leaves Abundance	Stems Abundance	Roots Abundance
Oxidoreductases	712779
Acting on the CH-OH group of donors	255863	1655	0	254208
Acting on diphenols and related substances as donors	11777	75	0	11702
Acting on a peroxide as acceptor	6263	40	0	6223
Acting on single donors with incorporation of molecular oxygen (oxygenases). The oxygen incorporated need not be derived from O2	14027	90	0	13937
Acting on paired donors, with incorporation or reduction of molecular oxygen. The oxygen incorporated need not be derived from O2	273468	1780	0	271688
Acting on superoxide as acceptor	3932	25	0	3907
Oxidizing metal ions	783	5	0	778
Acting on CH or CH2 groups	1567	10	0	1557
Acting on iron-sulfur proteins as donors	16	0	0	16
Acting on the aldehyde or oxo group of donors	39668	255	0	39413
Acting on the CH-CH group of donors	36441	235	0	36206
Acting on the CH-NH2 group of donors	7234	45	0	7189
Acting on the CH-NH group of donors	7187	45	0	7142
Acting on NADH or NADPH	32094	205	0	31889
Acting on other nitrogenous compounds as donors	781	5	0	776
Acting on a sulfur group of donors	9275	60	0	9215
Acting on a heme group of donors	110	0	0	110
Other oxidoreductases	12293	80	0	12213
Transferases	319696
Transferring one-carbon groups	52567	340	0	52227
Transferring aldehyde or ketonic groups	4668	30	0	4638
Acyltransferases	61498	395	0	61103
Glycosyltransferases	54940	350	0	54590
Transferring alkyl or aryl groups, other than methyl groups	26470	170	0	26300
Transferring nitrogenous groups	16538	105	0	16433
Transferring phosphorus-containing groups	93777	590	0	93187
Transferring sulfur-containing groups	9238	60	0	9178
Hydrolases	438842
Acting on ester bonds	147815	945	0	146870
Glycosylases	63602	395	0	63207
Acting on ether bonds	1563	10	0	1553
Acting on peptide bonds (peptidases)	73203	465	0	72738
Acting on carbon-nitrogen bonds, other than peptide bonds	69023	445	0	68578
Acting on acid anhydrides	65232	410	0	64822
Acting on carbon-carbon bonds	13810	90	0	13720
Acting on halide bonds	4594	30	0	4564
Lyases	130060
Carbon-carbon lyases	52654	340	0	52314
Carbon-oxygen lyases	59505	385	0	59120
Carbon-nitrogen lyases	6197	40	0	6157
Carbon-sulfur lyases	10070	65	0	10005
Phosphorus-oxygen lyases	853	5	0	848
Other lyases	781	5	0	776
Isomerases	66691
Racemases and epimerases	5464	35	0	5429
Cis-trans-isomerases	13589	85	0	13504
Intramolecular oxidoreductases	32635	205	0	32430
Intramolecular transferases	7193	45	0	7148
Intramolecular lyases	4627	30	0	4597
Other isomerases	3183	20	0	3163
Ligases	172829
Forming carbon-oxygen bonds	30486	195	0	30291
Forming carbon-sulfur bonds	49220	320	0	48900
Forming carbon-nitrogen bonds	80641	520	0	80121
Forming carbon-carbon bonds	9215	60	0	9155
Forming phosphoric ester bonds	3267	20	0	3247

## Sheet: ITS Core Microbiome EC Numbers
Name	EC numbers
(+)-neomenthol dehydrogenase	1.1.1.208
(2E,6E)-farnesyl diphosphate synthase	2.5.1.10
(R,R)-butanediol dehydrogenase	1.1.1.4
(R)-6-hydroxynicotine oxidase	1.5.3.6
(R)-mandelonitrile lyase	4.1.2.10
(S)-2-haloacid dehalogenase	3.8.1.2
(S)-2-hydroxy-acid oxidase	1.1.3.15
[acyl-carrier-protein] S-malonyltransferase	2.3.1.39
[formate-C-acetyltransferase]-activating enzyme	1.97.1.4
[myosin-light-chain] phosphatase	3.1.3.53
[pyruvate dehydrogenase (acetyl-transferring)]-phosphatase	3.1.3.43
[ribulose-bisphosphate carboxylase]-lysine N-methyltransferase	2.1.1.127
1-(5-phosphoribosyl)-5-[(5-phosphoribosylamino)methylideneamino]imidazole-4-carboxamideisomerase	5.3.1.16
1-acylglycerol-3-phosphate O-acyltransferase	2.3.1.51
1-acylglycerophosphocholine O-acyltransferase	2.3.1.23
1-alkyl-2-acetylglycerophosphocholine esterase	3.1.1.47
1-aminocyclopropane-1-carboxylate synthase	4.4.1.14
1-phosphatidylinositol 4-kinase	2.7.1.67
1-phosphatidylinositol-4-phosphate 5-kinase	2.7.1.68
1,3-beta-glucan synthase	2.4.1.34
1,4-alpha-glucan branching enzyme	2.4.1.18
11beta-hydroxysteroid dehydrogenase	1.1.1.146
12-oxophytodienoate reductase	1.3.1.42
15-cis-phytoene synthase	2.5.1.32
15-hydroxyprostaglandin dehydrogenase (NAD(+))	1.1.1.141
15-oxoprostaglandin 13-reductase	1.3.1.48
17beta-estradiol 17-dehydrogenase	1.1.1.62
2-acylglycerol O-acyltransferase	2.3.1.22
2-amino-4-hydroxy-6-hydroxymethyldihydropteridine diphosphokinase	2.7.6.3
2-aminomuconate deaminase	3.5.99.5
2-C-methyl-D-erythritol 2,4-cyclodiphosphate synthase	4.6.1.12
2-dehydro-3-deoxyglucarate aldolase	4.1.2.20
2-dehydropantoate 2-reductase	1.1.1.169
2-deoxy-D-gluconate 3-dehydrogenase	1.1.1.125
2-hydroxy-3-oxopropionate reductase	1.1.1.60
2-methylacyl-CoA dehydrogenase	1.3.99.12
2-methylcitrate dehydratase	4.2.1.79
2,3-dihydro-2,3-dihydroxybenzoate dehydrogenase	1.3.1.28
2,4-dichlorophenol 6-monooxygenase	1.14.13.20
2,4-dienoyl-CoA reductase [(2E)-enoyl-CoA-producing]	1.3.1.34
2,4-dihydroxy-7-methoxy-2H-1,4-benzoxazin-3(4H)-one 2-D-glucosyltransferase	2.4.1.202
2'-hydroxyisoflavone reductase	1.3.1.45
2',3'-cyclic-nucleotide 3'-phosphodiesterase	3.1.4.37
20alpha-hydroxysteroid dehydrogenase	1.1.1.149
3-carboxy-cis,cis-muconate cycloisomerase	5.5.1.2
3-dehydroquinate dehydratase	4.2.1.10
3-dehydrosphinganine reductase	1.1.1.102
3-demethylubiquinol 3-O-methyltransferase	2.1.1.64
3-hydroxyacyl-CoA dehydrogenase	1.1.1.35
3-hydroxyanthranilate 3,4-dioxygenase	1.13.11.6
3-hydroxybutyrate dehydrogenase	1.1.1.30
3-hydroxybutyryl-CoA dehydratase	4.2.1.55
3-hydroxybutyryl-CoA dehydrogenase	1.1.1.157
3-hydroxyisobutyrate dehydrogenase	1.1.1.31
3-hydroxyisobutyryl-CoA hydrolase	3.1.2.4
3-hydroxyphenylacetate 6-hydroxylase	1.14.13.63
3-isopropylmalate dehydratase	4.2.1.33
3-isopropylmalate dehydrogenase	1.1.1.85
3-mercaptopyruvate sulfurtransferase	2.8.1.2
3-methyl-2-oxobutanoate dehydrogenase (2-methylpropanoyl-transferring)	1.2.4.4
3-methyl-2-oxobutanoate hydroxymethyltransferase	2.1.2.11
3-oxo-5alpha-steroid 4-dehydrogenase (acceptor)	1.3.99.5
3-oxo-5alpha-steroid 4-dehydrogenase (NADP(+))	1.3.1.22
3-oxoacid CoA-transferase	2.8.3.5
3-oxoacyl-[acyl-carrier-protein] reductase	1.1.1.100
3-oxoadipate CoA-transferase	2.8.3.6
3-phytase	3.1.3.8
3',5'-cyclic-nucleotide phosphodiesterase	3.1.4.17
3'(2'),5'-bisphosphate nucleotidase	3.1.3.7
3beta-hydroxysteroid-4alpha-carboxylate 3-dehydrogenase(decarboxylating)	1.1.1.170
4-aminobutyrate--2-oxoglutarate transaminase	2.6.1.19
4-carboxymuconolactone decarboxylase	4.1.1.44
4-coumarate--CoA ligase	6.2.1.12
4-dimethylallyltryptophan synthase	2.5.1.34
4-galactosyl-N-acetylglucosaminide 3-alpha-L-fucosyltransferase	2.4.1.152
4-hydroxybenzoate polyprenyltransferase	2.5.1.39
4-hydroxyphenylpyruvate dioxygenase	1.13.11.27
4-nitrophenylphosphatase	3.1.3.41
4a-hydroxytetrahydrobiopterin dehydratase	4.2.1.96
5-amino-6-(5-phosphoribosylamino)uracil reductase	1.1.1.193
5-aminolevulinate synthase	2.3.1.37
5-carboxymethyl-2-hydroxymuconate Delta-isomerase	5.3.3.10
5-formyltetrahydrofolate cyclo-ligase	6.3.3.2
5-methyltetrahydropteroyltriglutamate--homocysteine S-methyltransferase	2.1.1.14
5-oxoprolinase (ATP-hydrolyzing)	3.5.2.9
5'-nucleotidase	3.1.3.5
6-phosphofructo-2-kinase	2.7.1.105
6-phosphofructokinase	2.7.1.11
6-phosphogluconolactonase	3.1.1.31
7-dehydrocholesterol reductase	1.3.1.21
7alpha-hydroxysteroid dehydrogenase	1.1.1.159
8-amino-7-oxononanoate synthase	2.3.1.47
acetate kinase	2.7.2.1
acetate--CoA ligase	6.2.1.1
acetoacetate decarboxylase	4.1.1.4
acetoacetate--CoA ligase	6.2.1.16
acetyl-CoA C-acetyltransferase	2.3.1.9
acetyl-CoA C-acyltransferase	2.3.1.16
acetyl-CoA carboxylase	6.4.1.2
acetyl-CoA hydrolase	3.1.2.1
acetylcholinesterase	3.1.1.7
acetylglutamate kinase	2.7.2.8
acetylornithine deacetylase	3.5.1.16
acetylornithine transaminase	2.6.1.11
acetylserotonin O-methyltransferase	2.1.1.4
acetylspermidine deacetylase	3.5.1.48
acetylxylan esterase	3.1.1.72
acid phosphatase	3.1.3.2
Acid--amino-acid ligases (peptide synthases)	6.3.2.-
Acid--ammonia (or amine) ligases (amide synthases)	6.3.1.-
Acid--thiol ligases	6.2.1.-
aconitate hydratase	4.2.1.3
acrosin	3.4.21.10
Acting on a heme group of donors	1.9.-.-
Acting on a peroxide as acceptor	1.11.-.-
Acting on a sulfur group of donors	1.8.-.-
Acting on acid anhydrides	3.6.-.-
Acting on acid anhydrides; catalyzing transmembrane movement of substances	3.6.3.-
Acting on amino acids and derivatives	5.1.1.-
Acting on ATP; involved in cellular and subcellular movement	3.6.4.-
Acting on carbohydrates and derivatives	5.1.3.-
Acting on carbon-carbon bonds	3.7.-.-
Acting on carbon-nitrogen bonds, other than peptide bonds	3.5.-.-
Acting on CH or CH2 groups	1.17.-.-
Acting on diphenols and related substances as donors	1.10.-.-
Acting on ester bonds	3.1.-.-
Acting on ether bonds	3.3.-.-
Acting on halide bonds	3.8.-.-
Acting on hydroxy acids and derivatives	5.1.2.-
Acting on iron-sulfur proteins as donors	1.18.-.-
Acting on NADH or NADPH	1.6.-.-
Acting on other compounds	5.1.99.-
Acting on other nitrogenous compounds as donors	1.7.-.-
Acting on paired donors, with incorporation or reduction of molecular oxygen. The oxygen incorporated need not be derived from O2	1.14.-.-
Acting on peptide bonds (peptidases)	3.4.-.-
Acting on polysaccharides	4.2.2.-
Acting on single donors with incorporation of molecular oxygen (oxygenases). The oxygen incorporated need not be derived from O2	1.13.-.-
Acting on sulfur-nitrogen bonds	3.10.-.-
Acting on sulfur-nitrogen bonds	3.10.1.-
Acting on superoxide as acceptor	1.15.-.-
Acting on superoxide as acceptor	1.15.1.-
Acting on the aldehyde or oxo group of donors	1.2.-.-
Acting on the CH-CH group of donors	1.3.-.-
Acting on the CH-NH group of donors	1.5.-.-
Acting on the CH-NH2 group of donors	1.4.-.-
Acting on the CH-OH group of donors	1.1.-.-
Acyl groups converted into alkyl groups on transfer	2.3.3.-
acyl-[acyl-carrier-protein]--UDP-N-acetylglucosamine O-acyltransferase	2.3.1.129
acyl-CoA oxidase	1.3.3.6
acylaminoacyl-peptidase	3.4.19.1
acylglycerol kinase	2.7.1.94
acylglycerol lipase	3.1.1.23
acylglycerone-phosphate reductase	1.1.1.101
acylphosphatase	3.6.1.7
acylpyruvate hydrolase	3.7.1.5
Acyltransferases	2.3.-.-
adenine deaminase	3.5.4.2
adenine phosphoribosyltransferase	2.4.2.7
adenosine deaminase	3.5.4.4
adenosine kinase	2.7.1.20
adenosylhomocysteinase	3.3.1.1
adenosylmethionine decarboxylase	4.1.1.50
adenosylmethionine--8-amino-7-oxononanoate transaminase	2.6.1.62
adenylate cyclase	4.6.1.1
adenylate kinase	2.7.4.3
adenylosuccinate lyase	4.3.2.2
adenylosuccinate synthase	6.3.4.4
adenylyl-sulfate kinase	2.7.1.25
ADP-ribose diphosphatase	3.6.1.13
ADP-sugar diphosphatase	3.6.1.21
agmatinase	3.5.3.11
agmatine deiminase	3.5.3.12
alanine racemase	5.1.1.1
alanine transaminase	2.6.1.2
alanine--glyoxylate transaminase	2.6.1.44
alanine--tRNA ligase	6.1.1.7
alcohol dehydrogenase	1.1.1.1
alcohol dehydrogenase (NADP(+))	1.1.1.2
alcohol oxidase	1.1.3.13
aldehyde dehydrogenase (NAD(+))	1.2.1.3
aldehyde dehydrogenase [NAD(P)(+)]	1.2.1.5
Aldehyde-lyases	4.1.2.-
aldose 1-epimerase	5.1.3.3
aldose reductase	1.1.1.21
aldose-6-phosphate reductase (NADPH)	1.1.1.200
alkaline phosphatase	3.1.3.1
alkane 1-monooxygenase	1.14.15.3
alkylglycerol monooxygenase	1.14.16.5
alkylglycerone-phosphate synthase	2.5.1.26
all-trans-retinol dehydrogenase (NAD(+))	1.1.1.105
allantoate deiminase	3.5.3.9
allantoicase	3.5.3.4
allantoin racemase	5.1.99.3
allantoinase	3.5.2.5
alliin lyase	4.4.1.4
alpha-1,3-glucan synthase	2.4.1.183
alpha-1,6-mannosyl-glycoprotein 6-beta-N-acetylglucosaminyltransferase	2.4.1.155
alpha-amylase	3.2.1.1
alpha-galactosidase	3.2.1.22
alpha-glucosidase	3.2.1.20
alpha-glucuronidase	3.2.1.139
alpha-L-fucosidase	3.2.1.51
alpha-L-rhamnosidase	3.2.1.40
alpha-mannosidase	3.2.1.24
alpha-methylacyl-CoA racemase	5.1.99.4
alpha-N-acetylgalactosaminidase	3.2.1.49
alpha-N-acetylglucosaminidase	3.2.1.50
alpha,alpha-phosphotrehalase	3.2.1.93
alpha,alpha-trehalase	3.2.1.28
alpha,alpha-trehalose-phosphate synthase (UDP-forming)	2.4.1.15
amidase	3.5.1.4
Amidinotransferases	2.1.4.-
amidophosphoribosyltransferase	2.4.2.14
amino-acid N-acetyltransferase	2.3.1.1
aminoacyl-tRNA hydrolase	3.1.1.29
Aminoacyltransferases	2.3.2.-
aminobutyraldehyde dehydrogenase	1.2.1.19
aminocarboxymuconate-semialdehyde decarboxylase	4.1.1.45
aminomethyltransferase	2.1.2.10
aminopeptidase I	3.4.11.22
aminopeptidase Y	3.4.11.15
Aminopeptidases	3.4.11.-
Ammonia-lyases	4.3.1.-
AMP deaminase	3.5.4.6
amylosucrase	2.4.1.4
anthranilate phosphoribosyltransferase	2.4.2.18
anthranilate synthase	4.1.3.27
apyrase	3.6.1.5
arabinan endo-1,5-alpha-L-arabinosidase	3.2.1.99
arabinogalactan endo-beta-1,4-galactanase	3.2.1.89
arabinose-5-phosphate isomerase	5.3.1.13
arachidonate 12-lipoxygenase	1.13.11.31
arachidonate 15-lipoxygenase	1.13.11.33
arachidonate 5-lipoxygenase	1.13.11.34
aralkylamine N-acetyltransferase	2.3.1.87
arginase	3.5.3.1
arginine kinase	2.7.3.3
arginine--tRNA ligase	6.1.1.19
argininosuccinate lyase	4.3.2.1
argininosuccinate synthase	6.3.4.5
arginyltransferase	2.3.2.8
aromatic-L-amino-acid decarboxylase	4.1.1.28
arsenite methyltransferase	2.1.1.137
aryl-alcohol dehydrogenase	1.1.1.90
aryl-alcohol dehydrogenase (NADP(+))	1.1.1.91
arylamine N-acetyltransferase	2.3.1.5
arylformamidase	3.5.1.9
arylsulfatase (type I)	3.1.6.1
asparaginase	3.5.1.1
asparagine synthase (glutamine-hydrolyzing)	6.3.5.4
asparagine--tRNA ligase	6.1.1.22
aspartate carbamoyltransferase	2.1.3.2
aspartate kinase	2.7.2.4
aspartate N-acetyltransferase	2.3.1.17
aspartate transaminase	2.6.1.1
aspartate--tRNA ligase	6.1.1.12
aspartate-semialdehyde dehydrogenase	1.2.1.11
Aspartic endopeptidases	3.4.23.-
aspartyl aminopeptidase	3.4.11.21
aspergillopepsin I	3.4.23.18
Aspergillus nuclease S1	3.1.30.1
assimilatory sulfite reductase (ferredoxin)	1.8.7.1
assimilatory sulfite reductase (NADPH)	1.8.1.2
astacin	3.4.24.21
ATP adenylyltransferase	2.7.7.53
ATP diphosphatase	3.6.1.8
ATP phosphoribosyltransferase	2.4.2.17
ATP-dependent NAD(P)H-hydrate dehydratase	4.2.1.93
bacillolysin	3.4.24.28
bacterial leucyl aminopeptidase	3.4.11.10
barrierpepsin	3.4.23.35
benzaldehyde dehydrogenase (NAD(+))	1.2.1.28
benzene 1,2-dioxygenase	1.14.12.3
beta-1,4-mannosyl-glycoprotein 4-beta-N-acetylglucosaminyltransferase	2.4.1.144
beta-Ala-His dipeptidase	3.4.13.20
beta-aspartyl-peptidase	3.4.19.5
beta-fructofuranosidase	3.2.1.26
beta-galactosidase	3.2.1.23
beta-glucosidase	3.2.1.21
beta-glucuronidase	3.2.1.31
beta-ketoacyl-[acyl-carrier-protein] synthase I	2.3.1.41
beta-lactamase	3.5.2.6
beta-mannosidase	3.2.1.25
beta-N-acetylhexosaminidase	3.2.1.52
beta-ureidopropionase	3.5.1.6
betaine-aldehyde dehydrogenase	1.2.1.8
bilirubin oxidase	1.3.3.5
biliverdin reductase	1.3.1.24
biotin carboxylase	6.3.4.14
biotin synthase	2.8.1.6
biotin--[biotin carboxyl-carrier protein] ligase	6.3.4.15
bis(5'-adenosyl)-triphosphatase	3.6.1.29
bis(5'-nucleosyl)-tetraphosphatase (asymmetrical)	3.6.1.17
bis(5'-nucleosyl)-tetraphosphatase (symmetrical)	3.6.1.41
bleomycin hydrolase	3.4.22.40
branched-chain-amino-acid transaminase	2.6.1.42
caffeate O-methyltransferase	2.1.1.68
caffeoyl-CoA O-methyltransferase	2.1.1.104
calmodulin-lysine N-methyltransferase	2.1.1.60
camphor 5-monooxygenase	1.14.15.1
candidapepsin	3.4.23.24
carbamoyl-phosphate synthase (glutamine-hydrolyzing)	6.3.5.5
Carbon--nitrogen ligases with glutamine as amido-N-donor	6.3.5.-
Carbon-carbon lyases	4.1.-.-
Carbon-nitrogen lyases	4.3.-.-
Carbon-oxygen lyases	4.2.-.-
Carbon-sulfur lyases	4.4.-.-
Carbon-sulfur lyases	4.4.1.-
carbonic anhydrase	4.2.1.1
carbonyl reductase (NADPH)	1.1.1.184
Carboxy- and carbamoyltransferases	2.1.3.-
carboxy-cis,cis-muconate cyclase	5.5.1.5
Carboxy-lyases	4.1.1.-
carboxylesterase	3.1.1.1
Carboxylic ester hydrolases	3.1.1.-
carboxymethylenebutenolidase	3.1.1.45
carboxypeptidase A	3.4.17.1
carboxypeptidase A2	3.4.17.15
carboxypeptidase B	3.4.17.2
carboxypeptidase C	3.4.16.5
carboxypeptidase D	3.4.16.6
carboxyvinyl-carboxyphosphonate phosphorylmutase	2.7.8.23
carnitine O-acetyltransferase	2.3.1.7
carnitine O-palmitoyltransferase	2.3.1.21
carnosine synthase	6.3.2.11
caspase-1	3.4.22.36
catalase	1.11.1.6
catechol 1,2-dioxygenase	1.13.11.1
catechol O-methyltransferase	2.1.1.6
catechol oxidase	1.10.3.1
cathepsin D	3.4.23.5
cathepsin E	3.4.23.34
cathepsin H	3.4.22.16
cathepsin K	3.4.22.38
cathepsin O	3.4.22.42
CDP-diacylglycerol--glycerol-3-phosphate 1-phosphatidyltransferase	2.7.8.5
CDP-diacylglycerol--inositol 3-phosphatidyltransferase	2.7.8.11
CDP-diacylglycerol--serine O-phosphatidyltransferase	2.7.8.8
cellobiose dehydrogenase (acceptor)	1.1.99.18
cellulase	3.2.1.4
cellulose 1,4-beta-cellobiosidase (non-reducing end)	3.2.1.91
cellulose synthase (UDP-forming)	2.4.1.12
ceramidase	3.5.1.23
ceramide glucosyltransferase	2.4.1.80
cerebroside-sulfatase	3.1.6.8
cerevisin	3.4.21.48
chalcone synthase	2.3.1.74
chitin deacetylase	3.5.1.41
chitin synthase	2.4.1.16
chitinase	3.2.1.14
chitobiosyldiphosphodolichol beta-mannosyltransferase	2.4.1.142
chitosanase	3.2.1.132
chloride peroxidase	1.11.1.10
cholestenol Delta-isomerase	5.3.3.5
cholesterol monooxygenase (side-chain-cleaving)	1.14.15.6
cholesterol oxidase	1.1.3.6
choline dehydrogenase	1.1.99.1
choline kinase	2.7.1.32
choline O-acetyltransferase	2.3.1.6
choline oxidase	1.1.3.17
choline-phosphate cytidylyltransferase	2.7.7.15
choline-sulfatase	3.1.6.6
cholinesterase	3.1.1.8
chorismate mutase	5.4.99.5
chymosin	3.4.23.4
cinnamoyl-CoA reductase	1.2.1.44
cinnamyl-alcohol dehydrogenase	1.1.1.195
cis-aconitate decarboxylase	4.1.1.6
Cis-trans isomerases	5.2.1.-
Cis-trans-isomerases	5.2.-.-
citrate (pro-3S)-lyase	4.1.3.6
citrate (Si)-synthase	2.3.3.1
citrate-lyase deacetylase	3.1.2.16
CoA-transferases	2.8.3.-
coniferyl-alcohol glucosyltransferase	2.4.1.111
coproporphyrinogen oxidase	1.3.3.3
CTP synthase (glutamine hydrolyzing)	6.3.4.2
cucumisin	3.4.21.25
cutinase	3.1.1.74
cyanamide hydratase	4.2.1.69
cyanide hydratase	4.2.1.66
Cyclo-ligases	6.3.3.-
cycloeucalenol cycloisomerase	5.5.1.9
cyclohexanone monooxygenase	1.14.13.22
cyclopropane-fatty-acyl-phospholipid synthase	2.1.1.79
cystathionine beta-lyase	4.4.1.8
cystathionine beta-synthase	4.2.1.22
cystathionine gamma-lyase	4.4.1.1
cysteine dioxygenase	1.13.11.20
Cysteine endopeptidases	3.4.22.-
cysteine--tRNA ligase	6.1.1.16
cystinyl aminopeptidase	3.4.11.3
cytidine deaminase	3.5.4.5
cytochrome-b5 reductase	1.6.2.2
cytochrome-c peroxidase	1.11.1.5
cytosine deaminase	3.5.4.1
cytosol alanyl aminopeptidase	3.4.11.14
cytosol non-specific dipeptidase	3.4.13.18
D-amino-acid N-acetyltransferase	2.3.1.36
D-amino-acid oxidase	1.4.3.3
D-arabinitol 2-dehydrogenase	1.1.1.250
D-arabinono-1,4-lactone oxidase	1.1.3.37
D-arabinose 1-dehydrogenase (NAD(+))	1.1.1.116
D-aspartate oxidase	1.4.3.1
D-iditol 2-dehydrogenase	1.1.1.15
D-lactate dehydrogenase	1.1.1.28
D-lactate dehydrogenase (cytochrome)	1.1.2.4
D-malate dehydrogenase (decarboxylating)	1.1.1.83
D-ribulokinase	2.7.1.47
D-stereospecific aminopeptidase	3.4.11.19
D-xylose 1-dehydrogenase (NADP(+), D-xylono-1,5-lactone-forming)	1.1.1.179
D-xylulose reductase	1.1.1.9
dCMP deaminase	3.5.4.12
Deleted entry	3.6.1.3
Deleted entry	1.6.99.3
Deleted entry	3.1.2.15
Deleted entry	1.3.99.1
Deleted entry	1.8.99.1
Delta(3)-Delta(2)-enoyl-CoA isomerase	5.3.3.8
Delta(4)-3-oxosteroid 5beta-reductase	1.3.1.3
demethylsterigmatocystin 6-O-methyltransferase	2.1.1.109
deoxycytidine kinase	2.7.1.74
deoxyhypusine monooxygenase	1.14.99.29
deoxyribodipyrimidine photo-lyase	4.1.99.3
deoxyribonuclease IV	3.1.21.2
deoxyribose-phosphate aldolase	4.1.2.4
dephospho-CoA kinase	2.7.1.24
dethiobiotin synthase	6.3.3.3
deuterolysin	3.4.24.39
dGTPase	3.1.5.1
diacylglycerol cholinephosphotransferase	2.7.8.2
diacylglycerol kinase (ATP)	2.7.1.107
diacylglycerol O-acyltransferase	2.3.1.20
diamine N-acetyltransferase	2.3.1.57
diaminopropionate ammonia-lyase	4.3.1.15
dihydroflavanol 4-reductase	1.1.1.219
dihydrofolate reductase	1.5.1.3
dihydrolipoyl dehydrogenase	1.8.1.4
dihydrolipoyllysine-residue acetyltransferase	2.3.1.12
dihydrolipoyllysine-residue succinyltransferase	2.3.1.61
dihydroneopterin aldolase	4.1.2.25
dihydroorotase	3.5.2.3
dihydropteroate synthase	2.5.1.15
dihydropyrimidinase	3.5.2.2
dihydroxy-acid dehydratase	4.2.1.9
Dipeptidases	3.4.13.-
dipeptidyl-peptidase II	3.4.14.2
dipeptidyl-peptidase III	3.4.14.4
dipeptidyl-peptidase IV	3.4.14.5
Dipeptidyl-peptidases and tripeptidyl-peptidases	3.4.14.-
diphosphomevalonate decarboxylase	4.1.1.33
Diphosphoric monoester hydrolases	3.1.7.-
Diphosphotransferases	2.7.6.-
diphthine synthase	2.1.1.98
ditrans,polycis-undecaprenyl-diphosphate synthase [(2E,6E)-farnesyl-diphosphate specific]	2.5.1.31
DNA (cytosine-5-)-methyltransferase	2.1.1.37
DNA ligase (ATP)	6.5.1.1
DNA ligase (NAD(+))	6.5.1.2
DNA nucleotidylexotransferase	2.7.7.31
DNA-(apurinic or apyrimidinic site) lyase	4.2.99.18
DNA-3-methyladenine glycosylase I	3.2.2.20
DNA-3-methyladenine glycosylase II	3.2.2.21
DNA-directed DNA polymerase	2.7.7.7
DNA-directed RNA polymerase	2.7.7.6
DNA-formamidopyrimidine glycosylase	3.2.2.23
dolichol kinase	2.7.1.108
dolichyl-phosphate beta-D-mannosyltransferase	2.4.1.83
dolichyl-phosphate beta-glucosyltransferase	2.4.1.117
dolichyl-phosphate-mannose--protein mannosyltransferase	2.4.1.109
dolichyldiphosphatase	3.6.1.43
dopamine beta-monooxygenase	1.14.17.1
dTDP-4-amino-4,6-dideoxygalactose transaminase	2.6.1.59
dTDP-4-dehydrorhamnose reductase	1.1.1.133
dTDP-glucose 4,6-dehydratase	4.2.1.46
dTMP kinase	2.7.4.9
dUTP diphosphatase	3.6.1.23
electron-transferring-flavoprotein dehydrogenase	1.5.5.1
endo-1,3(4)-beta-glucanase	3.2.1.6
endo-1,4-beta-xylanase	3.2.1.8
endo-polygalacturonase	3.2.1.15
Endodeoxyribonucleases producing 5'-phosphomonoesters	3.1.21.-
Endodeoxyribonucleases producing other than 5'-phosphomonoesters	3.1.22.-
endoglycosylceramidase	3.2.1.123
endopeptidase Clp	3.4.21.92
endopeptidase La	3.4.21.53
endopolyphosphatase	3.6.1.10
Endoribonucleases active with either ribo- or deoxyribonucleic acids and producing 3'-phosphomonoesters	3.1.31.-
Endoribonucleases active with either ribo- or deoxyribonucleic acids and producing 5'-phosphomonoesters	3.1.30.-
Endoribonucleases producing 5'-phosphomonoesters	3.1.26.-
Endoribonucleases producing other than 5'-phosphomonoesters	3.1.27.-
endothelin-converting enzyme 1	3.4.24.71
enoyl-[acyl-carrier-protein] reductase (NADH)	1.3.1.9
enoyl-CoA hydratase	4.2.1.17
ethanolamine kinase	2.7.1.82
ethanolamine-phosphate cytidylyltransferase	2.7.7.14
ethanolaminephosphotransferase	2.7.8.1
Ether hydrolases	3.3.2.-
exo-alpha-sialidase	3.2.1.18
exodeoxyribonuclease I	3.1.11.1
exodeoxyribonuclease III	3.1.11.2
Exodeoxyribonucleases producing 5'-phosphomonoesters	3.1.11.-
exopolyphosphatase	3.6.1.11
exoribonuclease II	3.1.13.1
Exoribonucleases producing 5'-phosphomonoesters	3.1.13.-
factor independent urate hydroxylase	1.7.3.3
FAD synthase	2.7.7.2
farnesol dehydrogenase	1.1.1.216
fatty-acid synthase system	2.3.1.85
fatty-acyl-CoA synthase system	2.3.1.86
ferredoxin--NAD(+) reductase	1.18.1.3
ferredoxin--NADP(+) reductase	1.18.1.2
ferroxidase	1.16.3.1
feruloyl esterase	3.1.1.73
firefly luciferase	1.13.12.7
flavanone 3-dioxygenase	1.14.11.9
flavin-containing monooxygenase	1.14.13.8
flavonol 3-O-glucosyltransferase	2.4.1.91
formaldehyde transketolase	2.2.1.3
formamidase	3.5.1.49
formate--tetrahydrofolate ligase	6.3.4.3
Forming carbon-carbon bonds	6.4.-.-
Forming carbon-carbon bonds	6.4.1.-
Forming carbon-nitrogen bonds	6.3.-.-
Forming carbon-oxygen bonds	6.1.-.-
Forming carbon-sulfur bonds	6.2.-.-
Forming phosphoric ester bonds	6.5.-.-
Forming phosphoric ester bonds	6.5.1.-
formyltetrahydrofolate deformylase	3.5.1.10
fructan beta-fructosidase	3.2.1.80
fructose-2,6-bisphosphate 2-phosphatase	3.1.3.46
fructose-bisphosphatase	3.1.3.11
fructose-bisphosphate aldolase	4.1.2.13
fumarate hydratase	4.2.1.2
fumarate reductase (NADH)	1.3.1.6
fumarylacetoacetase	3.7.1.2
furin	3.4.21.75
galactinol--sucrose galactosyltransferase	2.4.1.82
galactokinase	2.7.1.6
galactonate dehydratase	4.2.1.6
galactose oxidase	1.1.3.9
galactosylgalactosylxylosylprotein 3-beta-glucuronosyltransferase	2.4.1.135
galactosylxylosylprotein 3-beta-galactosyltransferase	2.4.1.134
galacturonan 1,4-alpha-galacturonidase	3.2.1.67
gamma-butyrobetaine dioxygenase	1.14.11.1
gamma-glutamyltransferase	2.3.2.2
gastricsin	3.4.23.3
GDP-Man:Man1GlcNAc2-PP-dolichol alpha-1,3-mannosyltransferase	2.4.1.132
GDP-Man:Man3GlcNAc2-PP-dolichol alpha-1,2-mannosyltransferase	2.4.1.131
GDP-mannose 4,6-dehydratase	4.2.1.47
gelatinase A	3.4.24.24
gelatinase B	3.4.24.35
gentisate 1,2-dioxygenase	1.13.11.4
geranylgeranyl diphosphate synthase	2.5.1.29
gibberellin 2beta-dioxygenase	1.14.11.13
gibberellin 3beta-dioxygenase	1.14.11.15
gibberellin-44 dioxygenase	1.14.11.12
glucan 1,3-alpha-glucosidase	3.2.1.84
glucan 1,3-beta-glucosidase	3.2.1.58
glucan 1,4-alpha-glucosidase	3.2.1.3
glucan 1,6-alpha-glucosidase	3.2.1.70
glucan endo-1,3-alpha-glucosidase	3.2.1.59
glucan endo-1,3-beta-D-glucosidase	3.2.1.39
glucarate dehydratase	4.2.1.40
glucokinase	2.7.1.2
glucomannan 4-beta-mannosyltransferase	2.4.1.32
gluconate 2-dehydrogenase	1.1.1.215
gluconate 5-dehydrogenase	1.1.1.69
gluconokinase	2.7.1.12
gluconolactonase	3.1.1.17
glucosamine-6-phosphate deaminase	3.5.99.6
glucosamine-phosphate N-acetyltransferase	2.3.1.4
glucose 1-dehydrogenase [NAD(P)(+)]	1.1.1.47
glucose-1-phosphate adenylyltransferase	2.7.7.27
glucose-6-phosphate 1-epimerase	5.1.3.15
glucose-6-phosphate dehydrogenase (NADP(+))	1.1.1.49
glucose-6-phosphate isomerase	5.3.1.9
glucose-fructose oxidoreductase	1.1.99.28
glucosylceramidase	3.2.1.45
glucuronosyltransferase	2.4.1.17
glutamate 5-kinase	2.7.2.11
glutamate carboxypeptidase II	3.4.17.21
glutamate decarboxylase	4.1.1.15
glutamate dehydrogenase	1.4.1.2
glutamate dehydrogenase (NADP(+))	1.4.1.4
glutamate dehydrogenase [NAD(P)(+)]	1.4.1.3
glutamate N-acetyltransferase	2.3.1.35
glutamate synthase (NADPH)	1.4.1.13
glutamate--cysteine ligase	6.3.2.2
glutamate--tRNA ligase	6.1.1.17
glutamate-1-semialdehyde 2,1-aminomutase	5.4.3.8
glutamate-5-semialdehyde dehydrogenase	1.2.1.41
glutaminase	3.5.1.2
glutamine synthetase	6.3.1.2
glutamine--fructose-6-phosphate transaminase (isomerizing)	2.6.1.16
glutamine--phenylpyruvate transaminase	2.6.1.64
glutamine--tRNA ligase	6.1.1.18
glutaminyl-peptide cyclotransferase	2.3.2.5
glutamyl aminopeptidase	3.4.11.7
glutathione gamma-glutamylcysteinyltransferase	2.3.2.15
glutathione peroxidase	1.11.1.9
glutathione synthase	6.3.2.3
glutathione transferase	2.5.1.18
glutathione--homocystine transhydrogenase	1.8.4.1
Gly-Xaa carboxypeptidase	3.4.17.4
glyceraldehyde-3-phosphate dehydrogenase (NADP(+))	1.2.1.9
glyceraldehyde-3-phosphate dehydrogenase (phosphorylating)	1.2.1.12
glycerate 3-kinase	2.7.1.31
glycerate dehydrogenase	1.1.1.29
glycerol 2-dehydrogenase (NADP(+))	1.1.1.156
glycerol dehydrogenase	1.1.1.6
glycerol kinase	2.7.1.30
glycerol-1-phosphatase	3.1.3.21
glycerol-3-phosphate 1-O-acyltransferase	2.3.1.15
glycerol-3-phosphate dehydrogenase (NAD(+))	1.1.1.8
glycerone kinase	2.7.1.29
glycerone-phosphate O-acyltransferase	2.3.1.42
glycerophosphocholine phosphodiesterase	3.1.4.2
glycerophosphodiester phosphodiesterase	3.1.4.46
glycerophosphoinositol glycerophosphodiesterase	3.1.4.44
glycerophosphoinositol inositolphosphodiesterase	3.1.4.43
glycine amidinotransferase	2.1.4.1
glycine C-acetyltransferase	2.3.1.29
glycine dehydrogenase (aminomethyl-transferring)	1.4.4.2
glycine hydroxymethyltransferase	2.1.2.1
glycine--tRNA ligase	6.1.1.14
glycogen phosphorylase	2.4.1.1
glycogen(starch) synthase	2.4.1.11
glycogenin glucosyltransferase	2.4.1.186
Glycosidases, i.e. enzymes hydrolyzing O- and S-glycosyl compounds	3.2.1.-
Glycosylases	3.2.-.-
glycosylphosphatidylinositol phospholipase D	3.1.4.50
Glycosyltransferases	2.4.-.-
glycylpeptide N-tetradecanoyltransferase	2.3.1.97
glyoxylate reductase	1.1.1.26
glyoxylate reductase (NADP(+))	1.1.1.79
GMP synthase (glutamine-hydrolyzing)	6.3.5.2
GTP cyclohydrolase I	3.5.4.16
GTP cyclohydrolase II	3.5.4.25
guanidinoacetate N-methyltransferase	2.1.1.2
guanine deaminase	3.5.4.3
guanosine-3',5'-bis(diphosphate) 3'-diphosphatase	3.1.7.2
guanosine-diphosphatase	3.6.1.42
guanylate kinase	2.7.4.8
haloalkane dehalogenase	3.8.1.5
heparan-alpha-glucosaminide N-acetyltransferase	2.3.1.78
hexokinase	2.7.1.1
Hexosyltransferases	2.4.1.-
hippurate hydrolase	3.5.1.32
histidine decarboxylase	4.1.1.22
histidine--tRNA ligase	6.1.1.21
histidinol dehydrogenase	1.1.1.23
histidinol-phosphatase	3.1.3.15
histidinol-phosphate transaminase	2.6.1.9
histone acetyltransferase	2.3.1.48
HIV-1 retropepsin	3.4.23.16
holo-[acyl-carrier-protein] synthase	2.7.8.7
holocytochrome-c synthase	4.4.1.17
homoaconitate hydratase	4.2.1.36
homocysteine S-methyltransferase	2.1.1.10
homogentisate 1,2-dioxygenase	1.13.11.5
homoisocitrate dehydrogenase	1.1.1.87
homoserine dehydrogenase	1.1.1.3
homoserine kinase	2.7.1.39
homoserine O-acetyltransferase	2.3.1.31
Hydro-lyases	4.2.1.-
Hydrolases	3.-.-.-
Hydrolyzing N-glycosyl compounds	3.2.2.-
hydroxyacid-oxoacid transhydrogenase	1.1.99.24
hydroxyacylglutathione hydrolase	3.1.2.6
Hydroxymethyl-, formyl- and related transferases	2.1.2.-
hydroxymethylglutaryl-CoA lyase	4.1.3.4
hydroxymethylglutaryl-CoA reductase (NADPH)	1.1.1.34
hydroxyquinol 1,2-dioxygenase	1.13.11.37
hypoxanthine phosphoribosyltransferase	2.4.2.8
iduronate-2-sulfatase	3.1.6.13
IgA-specific metalloendopeptidase	3.4.24.13
IgA-specific serine endopeptidase	3.4.21.72
imidazoleglycerol-phosphate dehydratase	4.2.1.19
imidazolonepropionase	3.5.2.7
IMP dehydrogenase	1.1.1.205
In C-halide compounds	3.8.1.-
In cyclic amides	3.5.2.-
In cyclic amidines	3.5.4.-
In ketonic substances	3.7.1.-
In linear amides	3.5.1.-
In linear amidines	3.5.3.-
In nitriles	3.5.5.-
In other compounds	3.5.99.-
In phosphorus-containing anhydrides	3.6.1.-
indole-3-acetate beta-glucosyltransferase	2.4.1.121
indole-3-glycerol-phosphate synthase	4.1.1.48
inorganic diphosphatase	3.6.1.1
inositol 2-dehydrogenase	1.1.1.18
inositol 3-alpha-galactosyltransferase	2.4.1.123
inositol oxygenase	1.13.99.1
inositol-3-phosphate synthase	5.5.1.4
inositol-phosphate phosphatase	3.1.3.25
inositol-polyphosphate 5-phosphatase	3.1.3.56
insulysin	3.4.24.56
Interconverting aldoses and ketoses	5.3.1.-
Interconverting keto- and enol-groups	5.3.2.-
interstitial collagenase	3.4.24.7
Intramolecular lyases	5.5.-.-
Intramolecular lyases	5.5.1.-
Intramolecular oxidoreductases	5.3.-.-
Intramolecular transferases	5.4.-.-
iodide peroxidase	1.11.1.8
isochorismatase	3.3.2.1
isocitrate dehydrogenase (NAD(+))	1.1.1.41
isocitrate dehydrogenase (NADP(+))	1.1.1.42
isocitrate lyase	4.1.3.1
isoleucine--tRNA ligase	6.1.1.5
Isomerases	5.-.-.-
isopentenyl-diphosphate Delta-isomerase	5.3.3.2
ketohexokinase	2.7.1.3
ketol-acid reductoisomerase (NADP(+))	1.1.1.86
kexin	3.4.21.61
kynureninase	3.7.1.3
kynurenine 3-monooxygenase	1.14.13.9
kynurenine--oxoglutarate transaminase	2.6.1.7
L-2-hydroxyglutarate dehydrogenase	1.1.99.2
L-amino-acid oxidase	1.4.3.2
L-aminoadipate-semialdehyde dehydrogenase	1.2.1.31
L-arabinokinase	2.7.1.46
L-arabinose isomerase	5.3.1.4
L-ascorbate oxidase	1.10.3.3
L-ascorbate peroxidase	1.11.1.11
L-dopachrome isomerase	5.3.3.12
L-fuconate dehydratase	4.2.1.68
L-fuculose-phosphate aldolase	4.1.2.17
L-gulonate 3-dehydrogenase	1.1.1.45
L-gulonolactone oxidase	1.1.3.8
L-iditol 2-dehydrogenase	1.1.1.14
L-iduronidase	3.2.1.76
L-lactate dehydrogenase	1.1.1.27
L-lactate dehydrogenase (cytochrome)	1.1.2.3
L-rhamnonate dehydratase	4.2.1.90
L-rhamnono-1,4-lactonase	3.1.1.65
L-rhamnose 1-dehydrogenase	1.1.1.173
L-threonine 3-dehydrogenase	1.1.1.103
L-threonine aldolase	4.1.2.5
L-xylulose reductase	1.1.1.10
laccase	1.10.3.2
lactate 2-monooxygenase	1.13.12.4
lactoylglutathione lyase	4.4.1.5
lanosterol synthase	5.4.99.7
legumain	3.4.22.34
leucine--tRNA ligase	6.1.1.4
leucyl aminopeptidase	3.4.11.1
leukotriene-A4 hydrolase	3.3.2.6
levanase	3.2.1.65
licheninase	3.2.1.73
Ligases	6.-.-.-
Ligases forming aminoacyl-tRNA and related compounds	6.1.1.-
limonoid glucosyltransferase	2.4.1.210
linoleate 13S-lipoxygenase	1.13.11.12
lipopolysaccharide N-acetylglucosaminyltransferase	2.4.1.56
long-chain-alcohol oxidase	1.1.3.20
long-chain-fatty-acid--CoA ligase	6.2.1.3
long-chain-fatty-acyl-CoA reductase	1.2.1.50
Lyases	4.-.-.-
Lyases acting on amides, amidines, etc	4.3.2.-
lysine 2,3-aminomutase	5.4.3.2
lysine carboxypeptidase	3.4.17.3
lysine decarboxylase	4.1.1.18
lysine N-acetyltransferase	2.3.1.32
lysine--tRNA ligase	6.1.1.6
lysophospholipase	3.1.1.5
lysosomal Pro-Xaa carboxypeptidase	3.4.16.2
lysozyme	3.2.1.17
malate dehydrogenase	1.1.1.37
malate dehydrogenase (oxaloacetate-decarboxylating)	1.1.1.38
malate dehydrogenase (oxaloacetate-decarboxylating) (NADP(+))	1.1.1.40
maleylacetoacetate isomerase	5.2.1.2
maltose O-acetyltransferase	2.3.1.79
mandelate racemase	5.1.2.2
mannan endo-1,4-beta-mannosidase	3.2.1.78
mannan endo-1,6-alpha-mannosidase	3.2.1.101
mannitol 2-dehydrogenase	1.1.1.67
mannitol dehydrogenase	1.1.1.255
mannitol-1-phosphate 5-dehydrogenase	1.1.1.17
mannose-1-phosphate guanylyltransferase	2.7.7.13
mannose-1-phosphate guanylyltransferase (GDP)	2.7.7.22
mannose-6-phosphate isomerase	5.3.1.8
mannosyl-glycoprotein endo-beta-N-acetylglucosaminidase	3.2.1.96
mannosyl-oligosaccharide 1,2-alpha-mannosidase	3.2.1.113
mannosyl-oligosaccharide glucosidase	3.2.1.106
medium-chain acyl-CoA ligase	6.2.1.2
membrane alanyl aminopeptidase	3.4.11.2
membrane dipeptidase	3.4.13.19
mercury(II) reductase	1.16.1.1
Metallocarboxypeptidases	3.4.17.-
Metalloendopeptidases	3.4.24.-
methenyltetrahydrofolate cyclohydrolase	3.5.4.9
methionine adenosyltransferase	2.5.1.6
methionine--tRNA ligase	6.1.1.10
methionyl aminopeptidase	3.4.11.18
methionyl-tRNA formyltransferase	2.1.2.9
methylaspartate ammonia-lyase	4.3.1.2
methylated-DNA--[protein]-cysteine S-methyltransferase	2.1.1.63
methylcrotonoyl-CoA carboxylase	6.4.1.4
methylene-fatty-acyl-phospholipid synthase	2.1.1.16
methylenetetrahydrofolate dehydrogenase (NAD(+))	1.5.1.15
methylenetetrahydrofolate reductase [NAD(P)H]	1.5.1.20
methylglutaconyl-CoA hydratase	4.2.1.18
methylisocitrate lyase	4.1.3.30
methylmalonate-semialdehyde dehydrogenase (CoA acylating)	1.2.1.27
Methyltransferases	2.1.1.-
mevalonate kinase	2.7.1.36
micrococcal nuclease	3.1.31.1
Miscellaneous	1.13.99.-
Miscellaneous	1.14.99.-
mitochondrial intermediate peptidase	3.4.24.59
mitochondrial processing peptidase	3.4.24.64
monoamine oxidase	1.4.3.4
monodehydroascorbate reductase (NADH)	1.6.5.4
mRNA (2'-O-methyladenosine-N(6)-)-methyltransferase	2.1.1.62
mRNA (guanine-N(7))-methyltransferase	2.1.1.56
mRNA guanylyltransferase	2.7.7.50
muconate cycloisomerase	5.5.1.1
N-acetyl-gamma-glutamyl-phosphate reductase	1.2.1.38
N-acetylgalactosamine-6-sulfatase	3.1.6.4
N-acetylgalactosaminide beta-1,3-galactosyltransferase	2.4.1.122
N-acetylglucosamine kinase	2.7.1.59
N-acetylglucosamine-6-phosphate deacetylase	3.5.1.25
N-acetylglucosamine-6-sulfatase	3.1.6.14
N-acetylglucosaminyldiphosphodolichol N-acetylglucosaminyltransferase	2.4.1.141
N-acetyllactosaminide beta-1,3-N-acetylglucosaminyltransferase	2.4.1.149
N-acetylmuramoyl-L-alanine amidase	3.5.1.28
N-acetylneuraminate lyase	4.1.3.3
N-acyl-aliphatic-L-amino acid amidohydrolase	3.5.1.14
N-acylglucosamine-6-phosphate 2-epimerase	5.1.3.9
N-acylneuraminate-9-phosphatase	3.1.3.29
N-acylsphingosine galactosyltransferase	2.4.1.47
N-carbamoylputrescine amidase	3.5.1.53
N-hydroxythioamide S-beta-glucosyltransferase	2.4.1.195
N-sulfoglucosamine sulfohydrolase	3.10.1.1
N(4)-(beta-N-acetylglucosaminyl)-L-asparaginase	3.5.1.26
NAD(+) ADP-ribosyltransferase	2.4.2.30
NAD(+) diphosphatase	3.6.1.22
NAD(+) kinase	2.7.1.23
NAD(+) synthase (glutamine-hydrolyzing)	6.3.5.1
NAD(+)--protein-arginine ADP-ribosyltransferase	2.4.2.31
NAD(P)(+) transhydrogenase (Re/Si-specific)	1.6.1.2
NAD(P)(+) transhydrogenase (Si-specific)	1.6.1.1
NAD(P)H dehydrogenase (quinone)	1.6.5.2
NADH kinase	2.7.1.86
NADPH dehydrogenase	1.6.99.1
NADPH--hemoprotein reductase	1.6.2.4
NADPH:quinone reductase	1.6.5.5
nardilysin	3.4.24.61
nicotianamine synthase	2.5.1.43
nicotinamidase	3.5.1.19
nicotinamide N-methyltransferase	2.1.1.1
nicotinamide-nucleotide adenylyltransferase	2.7.7.1
nicotinate-nucleotide diphosphorylase (carboxylating)	2.4.2.19
nicotinate-nucleotide--dimethylbenzimidazole phosphoribosyltransferase	2.4.2.21
nitric-oxide synthase (NADPH)	1.14.13.39
nitrilase	3.5.5.1
non-reducing end alpha-L-arabinofuranosidase	3.2.1.55
nucleoside diphosphate phosphatase	3.6.1.6
nucleoside-diphosphate kinase	2.7.4.6
nucleoside-triphosphate phosphatase	3.6.1.15
nucleoside-triphosphate--adenylate kinase	2.7.4.10
nucleotide diphosphatase	3.6.1.9
Nucleotidyltransferases	2.7.7.-
o-pyrocatechuate decarboxylase	4.1.1.46
O-sialoglycoprotein endopeptidase	3.4.24.57
o-succinylbenzoate--CoA ligase	6.2.1.26
oleate hydratase	4.2.1.53
oligo-1,6-glucosidase	3.2.1.10
Omega peptidases	3.4.19.-
omega-amidase	3.5.1.3
ornithine aminotransferase	2.6.1.13
ornithine carbamoyltransferase	2.1.3.3
ornithine cyclodeaminase	4.3.1.12
ornithine decarboxylase	4.1.1.17
orotate phosphoribosyltransferase	2.4.2.10
orotidine-5'-phosphate decarboxylase	4.1.1.23
oryzin	3.4.21.63
Other carbon--nitrogen ligases	6.3.4.-
Other carbon-carbon lyases	4.1.99.-
Other carbon-oxygen lyases	4.2.99.-
Other intramolecular oxidoreductases	5.3.99.-
Other isomerases	5.99.-.-
Other isomerases	5.99.1.-
Other lyases	4.99.-.-
Other lyases	4.99.1.-
Other oxidoreductases	1.97.-.-
Other oxidoreductases	1.97.1.-
oxalate decarboxylase	4.1.1.2
oxalate oxidase	1.2.3.4
Oxidizing metal ions	1.16.-.-
Oxidoreductases	1.-.-.-
Oxo-acid-lyases	4.1.3.-
oxoglutarate dehydrogenase (succinyl-transferring)	1.2.4.2
palmitoyl-CoA hydrolase	3.1.2.2
palmitoyl-protein hydrolase	3.1.2.22
pancreatic elastase II	3.4.21.71
pantetheine-phosphate adenylyltransferase	2.7.7.3
pantoate--beta-alanine ligase (AMP-forming)	6.3.2.1
pantothenate kinase	2.7.1.33
pectate lyase	4.2.2.2
pectin lyase	4.2.2.10
pectinesterase	3.1.1.11
Pentosyltransferases	2.4.2.-
pepsin A	3.4.23.1
peptide-aspartate beta-dioxygenase	1.14.11.16
peptide-N(4)-(N-acetyl-beta-glucosaminyl)asparagine amidase	3.5.1.52
peptidyl-Lys metalloendopeptidase	3.4.24.20
peptidylprolyl isomerase	5.2.1.8
peroxidase	1.11.1.7
Peroxidases	1.11.1.-
persulfide dioxygenase	1.13.11.18
phenol 2-monooxygenase (NADPH)	1.14.13.7
phenylalanine--tRNA ligase	6.1.1.20
phenylpyruvate tautomerase	5.3.2.1
phosphatidate cytidylyltransferase	2.7.7.41
phosphatidate phosphatase	3.1.3.4
phosphatidyl-N-methylethanolamine N-methyltransferase	2.1.1.71
phosphatidylcholine--retinol O-acyltransferase	2.3.1.135
phosphatidylethanolamine N-methyltransferase	2.1.1.17
phosphatidylglycerophosphatase	3.1.3.27
phosphatidylinositol 3-kinase	2.7.1.137
phosphatidylinositol N-acetylglucosaminyltransferase	2.4.1.198
phosphatidylinositol-3,4,5-trisphosphate 3-phosphatase	3.1.3.67
phosphatidylserine decarboxylase	4.1.1.65
phosphoacetylglucosamine mutase	5.4.2.3
phosphodiesterase I	3.1.4.1
phosphoenolpyruvate carboxykinase (ATP)	4.1.1.49
phosphoenolpyruvate mutase	5.4.2.9
phosphoethanolamine N-methyltransferase	2.1.1.103
phosphoglucomutase (alpha-D-glucose-1,6-bisphosphate-dependent)	5.4.2.2
phosphogluconate dehydrogenase (NADP(+)-dependent, decarboxylating)	1.1.1.44
phosphoglycerate dehydrogenase	1.1.1.95
phosphoglycerate kinase	2.7.2.3
phosphoglycolate phosphatase	3.1.3.18
phosphoinositide 5-phosphatase	3.1.3.36
phosphoinositide phospholipase C	3.1.4.11
phospholipase A2	3.1.1.4
phospholipase C	3.1.4.3
phospholipase D	3.1.4.4
phosphomannomutase	5.4.2.8
phosphomevalonate kinase	2.7.4.2
phosphooxymethylpyrimidine kinase	2.7.4.7
phosphopantothenate--cysteine ligase (CTP)	6.3.2.5
phosphopantothenoylcysteine decarboxylase	4.1.1.36
phosphopyruvate hydratase	4.2.1.11
phosphoribosyl-AMP cyclohydrolase	3.5.4.19
phosphoribosylamine--glycine ligase	6.3.4.13
phosphoribosylaminoimidazole carboxylase	4.1.1.21
phosphoribosylaminoimidazolecarboxamide formyltransferase	2.1.2.3
phosphoribosylaminoimidazolesuccinocarboxamide synthase	6.3.2.6
phosphoribosylanthranilate isomerase	5.3.1.24
phosphoribosylformylglycinamidine cyclo-ligase	6.3.3.1
phosphoribosylformylglycinamidine synthase	6.3.5.3
phosphoribosylglycinamide formyltransferase 1	2.1.2.2
Phosphoric diester hydrolases	3.1.4.-
Phosphoric monoester hydrolases	3.1.3.-
Phosphorus-oxygen lyases	4.6.-.-
Phosphorus-oxygen lyases	4.6.1.-
phosphoserine phosphatase	3.1.3.3
phosphoserine transaminase	2.6.1.52
Phosphotransferases (phosphomutases)	5.4.2.-
Phosphotransferases with a carboxy group as acceptor	2.7.2.-
Phosphotransferases with a nitrogenous group as acceptor	2.7.3.-
Phosphotransferases with a phosphate group as acceptor	2.7.4.-
Phosphotransferases with an alcohol group as acceptor	2.7.1.-
Phosphotransferases with paired acceptors	2.7.9.-
phthalate 4,5-dioxygenase	1.14.12.7
phytanoyl-CoA dioxygenase	1.14.11.18
phytepsin	3.4.23.40
poly(A)-specific ribonuclease	3.1.13.4
poly(ADP-ribose) glycohydrolase	3.2.1.143
polynucleotide 3'-phosphatase	3.1.3.32
polynucleotide 5'-hydroxyl-kinase	2.7.1.78
polynucleotide 5'-phosphatase	3.1.3.33
polynucleotide adenylyltransferase	2.7.7.19
polypeptide N-acetylgalactosaminyltransferase	2.4.1.41
polyprenyldihydroxybenzoate methyltransferase	2.1.1.114
polyribonucleotide nucleotidyltransferase	2.7.7.8
porphobilinogen synthase	4.2.1.24
prephenate dehydratase	4.2.1.51
prephenate dehydrogenase	1.3.1.12
prephenate dehydrogenase (NADP(+))	1.3.1.13
procollagen galactosyltransferase	2.4.1.50
procollagen N-endopeptidase	3.4.24.14
procollagen-proline 4-dioxygenase	1.14.11.2
progesterone monooxygenase	1.14.99.4
proline--tRNA ligase	6.1.1.15
prolyl aminopeptidase	3.4.11.5
prolyl oligopeptidase	3.4.21.26
propionate--CoA ligase	6.2.1.17
propionyl-CoA carboxylase	6.4.1.3
proprotein convertase 1	3.4.21.93
proprotein convertase 2	3.4.21.94
prostaglandin-D synthase	5.3.99.2
prostaglandin-E synthase	5.3.99.3
prostaglandin-E2 9-reductase	1.1.1.189
prostaglandin-endoperoxide synthase	1.14.99.1
prostaglandin-F synthase	1.1.1.188
prostaglandin-I synthase	5.3.99.4
proteasome endopeptidase complex	3.4.25.1
protein disulfide-isomerase	5.3.4.1
protein xylosyltransferase	2.4.2.26
protein-arginine deiminase	3.5.3.15
protein-histidine N-methyltransferase	2.1.1.85
protein-L-isoaspartate(D-aspartate) O-methyltransferase	2.1.1.77
protein-S-isoprenylcysteine O-methyltransferase	2.1.1.100
protein-serine/threonine phosphatase	3.1.3.16
protein-tyrosine-phosphatase	3.1.3.48
protochlorophyllide reductase	1.3.1.33
protoporphyrin ferrochelatase	4.99.1.1
protoporphyrinogen oxidase	1.3.3.4
pseudouridylate synthase	4.2.1.70
purine nucleosidase	3.2.2.1
purine-nucleoside phosphorylase	2.4.2.1
pyridoxal 5'-phosphate synthase	1.4.3.5
pyridoxal kinase	2.7.1.35
pyridoxine 4-dehydrogenase	1.1.1.65
pyrimidodiazepine synthase	1.5.4.1
pyroglutamyl-peptidase I	3.4.19.3
pyrroline-5-carboxylate reductase	1.5.1.2
pyruvate carboxylase	6.4.1.1
pyruvate decarboxylase	4.1.1.1
pyruvate dehydrogenase (acetyl-transferring)	1.2.4.1
pyruvate dehydrogenase (NADP(+))	1.2.1.51
pyruvate kinase	2.7.1.40
pyruvate, water dikinase	2.7.9.2
quercetin 2,3-dioxygenase	1.13.11.24
quercetin 3-O-methyltransferase	2.1.1.76
quinate/shikimate dehydrogenase (NAD(+))	1.1.1.24
Racemases and epimerases	5.1.-.-
retinal dehydrogenase	1.2.1.36
ribitol 2-dehydrogenase	1.1.1.56
riboflavin kinase	2.7.1.26
riboflavin synthase	2.5.1.9
ribokinase	2.7.1.15
ribonuclease H	3.1.26.4
ribonuclease III	3.1.26.3
ribonuclease P	3.1.26.5
ribonucleoside-diphosphate reductase	1.17.4.1
ribose-5-phosphate isomerase	5.3.1.6
ribose-phosphate diphosphokinase	2.7.6.1
ribulose-phosphate 3-epimerase	5.1.3.1
RNA 3'-terminal-phosphate cyclase (ATP)	6.5.1.4
RNA ligase (ATP)	6.5.1.3
RNA uridylyltransferase	2.7.7.52
RNA-directed DNA polymerase	2.7.7.49
RNA-directed RNA polymerase	2.7.7.48
S-formylglutathione hydrolase	3.1.2.12
S-methyl-5-thioribose-1-phosphate isomerase	5.3.1.23
S-methyl-5'-thioadenosine phosphorylase	2.4.2.28
saccharolysin	3.4.24.37
saccharopepsin	3.4.23.25
saccharopine dehydrogenase (NAD(+), L-lysine-forming)	1.5.1.7
saccharopine dehydrogenase (NADP(+), L-glutamate-forming)	1.5.1.10
salicylaldehyde dehydrogenase	1.2.1.65
salicylate 1-monooxygenase	1.14.13.1
sarcosine oxidasee (formaldehyde-forming)	1.5.3.1
scytalone dehydratase	4.2.1.94
sedoheptulose-bisphosphatase	3.1.3.37
selenocysteine lyase	4.4.1.16
sepiapterin reductase (L-erythro-7,8-dihydrobiopterin forming)	1.1.1.153
serine C-palmitoyltransferase	2.3.1.50
Serine endopeptidases	3.4.21.-
serine O-acetyltransferase	2.3.1.30
serine--pyruvate transaminase	2.6.1.51
serine--tRNA ligase	6.1.1.11
Serine-type carboxypeptidases	3.4.16.-
serine-type D-Ala-D-Ala carboxypeptidase	3.4.16.4
Serratia marcescens nuclease	3.1.30.2
shikimate dehydrogenase (NADP(+))	1.1.1.25
shikimate O-hydroxycinnamoyltransferase	2.3.1.133
signal peptidase I	3.4.21.89
site-specific DNA-methyltransferase (adenine-specific)	2.1.1.72
spermidine synthase	2.5.1.16
sphinganine-1-phosphate aldolase	4.1.2.27
sphingomyelin phosphodiesterase	3.1.4.12
sphingosine kinase	2.7.1.91
sphingosine N-acyltransferase	2.3.1.24
squalene synthase	2.5.1.21
sterigmatocystin 8-O-methyltransferase	2.1.1.110
sterol 24-C-methyltransferase	2.1.1.41
sterol 3beta-glucosyltransferase	2.4.1.173
sterol esterase	3.1.1.13
sterol O-acyltransferase	2.3.1.26
steryl-sulfatase	3.1.6.2
subtilisin	3.4.21.62
succinate dehydrogenase	1.3.5.1
succinate--CoA ligase (ADP-forming)	6.2.1.5
succinate--CoA ligase (GDP-forming)	6.2.1.4
succinate--hydroxymethylglutarate CoA-transferase	2.8.3.13
succinate-semialdehyde dehydrogenase (NAD(+))	1.2.1.24
succinate-semialdehyde dehydrogenase [NAD(P)(+)]	1.2.1.16
succinyl-diaminopimelate desuccinylase	3.5.1.18
sucrose-phosphate synthase	2.4.1.14
sulfate adenylyltransferase	2.7.7.4
sulfinoalanine decarboxylase	4.1.1.29
sulfite oxidase	1.8.3.1
Sulfuric ester hydrolases	3.1.6.-
Sulfurtransferases	2.8.1.-
superoxide dismutase	1.15.1.1
t-plasminogen activator	3.4.21.68
tannase	3.1.1.20
tartrate dehydrogenase	1.1.1.93
taurine dioxygenase	1.14.11.17
tetraacyldisaccharide 4'-kinase	2.7.1.130
tetrahydrofolate synthase	6.3.2.17
tetrahydromethanopterin S-methyltransferase	2.1.1.86
tetrahydroxynaphthalene reductase	1.1.1.252
thermitase	3.4.21.66
thiamine diphosphokinase	2.7.6.2
thiamine phosphate synthase	2.5.1.3
thiamine-triphosphatase	3.6.1.28
thimet oligopeptidase	3.4.24.15
Thioether and trialkylsulfonium hydrolases	3.3.1.-
thiol oxidase	1.8.3.2
Thiolester hydrolases	3.1.2.-
thiopurine S-methyltransferase	2.1.1.67
thiosulfate sulfurtransferase	2.8.1.1
Threonine endopeptidases	3.4.25.-
threonine--tRNA ligase	6.1.1.3
thromboxane-A synthase	5.3.99.5
thymidine phosphorylase	2.4.2.4
thymidylate synthase	2.1.1.45
tocopherol C-methyltransferase	2.1.1.95
trans-1,2-dihydrobenzene-1,2-diol dehydrogenase	1.3.1.20
trans-2-enoyl-CoA reductase (NADPH)	1.3.1.38
trans-L-3-hydroxyproline dehydratase	4.2.1.77
transaldolase	2.2.1.2
Transaminases	2.6.1.-
Transferases	2.-.-.-
Transferases for other substituted phosphate groups	2.7.8.-
Transferring aldehyde or ketonic groups	2.2.-.-
Transferring alkyl or aryl groups, other than methyl groups	2.5.-.-
Transferring alkyl or aryl groups, other than methyl groups	2.5.1.-
Transferring amino groups	5.4.3.-
Transferring groups other than amino-acyl groups	2.3.1.-
Transferring nitrogenous groups	2.6.-.-
Transferring one-carbon groups	2.1.-.-
Transferring other groups	5.4.99.-
Transferring phosphorus-containing groups	2.7.-.-
Transferring sulfur-containing groups	2.8.-.-
transketolase	2.2.1.1
Transketolases and transaldolases	2.2.1.-
Transposing C=C bonds	5.3.3.-
Transposing S-S bonds	5.3.4.-
trehalose-phosphatase	3.1.3.12
triacylglycerol lipase	3.1.1.3
trimethyllysine dioxygenase	1.14.11.8
triose-phosphate isomerase	5.3.1.1
tripeptidyl-peptidase I	3.4.14.9
tripeptidyl-peptidase II	3.4.14.10
Triphosphoric monoester hydrolases	3.1.5.-
tRNA (guanine(46)-N(7))-methyltransferase	2.1.1.33
tRNA (guanosine(18)-2'-O)-methyltransferase	2.1.1.34
tRNA (uracil(54)-C(5))-methyltransferase	2.1.1.35
tRNA 5-(aminomethyl)-2-thiouridylate-methyltransferase	2.1.1.61
tRNA nucleotidyltransferase	2.7.7.56
tRNA pseudouridine(38-40) synthase	5.4.99.12
tRNA-guanosine(34) preQ1 transglycosylase	2.4.2.29
tropinone reductase I	1.1.1.206
tropinone reductase II	1.1.1.236
trypanothione synthase	6.3.1.9
trypsin	3.4.21.4
tryptase	3.4.21.59
tryptophan synthase	4.2.1.20
tryptophan transaminase	2.6.1.27
tryptophan--tRNA ligase	6.1.1.2
tryptophanase	4.1.99.1
tubulin--tyrosine ligase	6.3.2.25
type I site-specific deoxyribonuclease	3.1.21.3
type II site-specific deoxyribonuclease	3.1.21.4
tyrosinase	1.14.18.1
tyrosine decarboxylase	4.1.1.25
tyrosine transaminase	2.6.1.5
tyrosine--tRNA ligase	6.1.1.1
ubiquitinyl hydrolase 1	3.4.19.12
UDP-arabinose 4-epimerase	5.1.3.5
UDP-galactopyranose mutase	5.4.99.9
UDP-glucose 4-epimerase	5.1.3.2
UDP-glucose 4,6-dehydratase	4.2.1.76
UDP-glucose 6-dehydrogenase	1.1.1.22
UDP-glucose--glycoprotein glucose phosphotransferase	2.7.8.19
UDP-glucose--hexose-1-phosphate uridylyltransferase	2.7.7.12
UDP-glucuronate 4-epimerase	5.1.3.6
UDP-glucuronate decarboxylase	4.1.1.35
UDP-N-acetylglucosamine diphosphorylase	2.7.7.23
UDP-N-acetylglucosamine--dolichyl-phosphateN-acetylglucosaminephosphotransferase	2.7.8.15
UDP-N-acetylglucosamine--lysosomal-enzymeN-acetylglucosaminephosphotransferase	2.7.8.17
UMP/CMP kinase	2.7.4.14
unspecific monooxygenase	1.14.14.1
uracil phosphoribosyltransferase	2.4.2.9
urease	3.5.1.5
ureidoglycolate dehydrogenase	1.1.1.154
ureidoglycolate lyase	4.3.2.3
uridine nucleosidase	3.2.2.3
uridine phosphorylase	2.4.2.3
uridine/cytidine kinase	2.7.1.48
uroporphyrinogen decarboxylase	4.1.1.37
uroporphyrinogen-III C-methyltransferase	2.1.1.107
uroporphyrinogen-III synthase	4.2.1.75
UTP--glucose-1-phosphate uridylyltransferase	2.7.7.9
UTP--hexose-1-phosphate uridylyltransferase	2.7.7.10
valine--pyruvate transaminase	2.6.1.66
valine--tRNA ligase	6.1.1.9
vesicle-fusing ATPase	3.6.4.6
With 2-oxoglutarate as one donor, and incorporation of one atom each of oxygen into both donors	1.14.11.-
With a cytochrome as acceptor	1.1.2.-
With a cytochrome as acceptor	1.10.2.-
With a disulfide as acceptor	1.17.4.-
With a disulfide as acceptor	1.2.4.-
With a disulfide as acceptor	1.4.4.-
With a disulfide as acceptor	1.5.4.-
With a disulfide as acceptor	1.8.4.-
With a heme protein as acceptor	1.6.2.-
With a quinone or related compound as acceptor	1.3.5.-
With a quinone or similar compound as acceptor	1.5.5.-
With a quinone or similar compound as acceptor	1.6.5.-
With an iron-sulfur protein as acceptor	1.8.7.-
With another compound as one donor, and incorporation of one atom of oxygen	1.14.18.-
With incorporation of one atom of oxygen (internal monooxygenases or internal mixed function oxidases)	1.13.12.-
With incorporation of two atoms of oxygen	1.13.11.-
With NAD(+) or NADP(+) as acceptor	1.1.1.-
With NAD(+) or NADP(+) as acceptor	1.16.1.-
With NAD(+) or NADP(+) as acceptor	1.18.1.-
With NAD(+) or NADP(+) as acceptor	1.2.1.-
With NAD(+) or NADP(+) as acceptor	1.3.1.-
With NAD(+) or NADP(+) as acceptor	1.4.1.-
With NAD(+) or NADP(+) as acceptor	1.5.1.-
With NAD(+) or NADP(+) as acceptor	1.6.1.-
With NAD(+) or NADP(+) as acceptor	1.8.1.-
With NADH or NADPH as one donor, and incorporation of one atom of oxygen	1.14.13.-
With NADH or NADPH as one donor, and incorporation of two atoms of oxygen into one donor	1.14.12.-
With other acceptors	1.1.99.-
With other acceptors	1.17.99.-
With other acceptors	1.2.99.-
With other acceptors	1.3.99.-
With other acceptors	1.4.99.-
With other acceptors	1.5.99.-
With other acceptors	1.6.99.-
With other acceptors	1.8.99.-
With oxygen as acceptor	1.1.3.-
With oxygen as acceptor	1.10.3.-
With oxygen as acceptor	1.16.3.-
With oxygen as acceptor	1.2.3.-
With oxygen as acceptor	1.3.3.-
With oxygen as acceptor	1.4.3.-
With oxygen as acceptor	1.5.3.-
With oxygen as acceptor	1.7.3.-
With oxygen as acceptor	1.8.3.-
With oxygen as acceptor	1.9.3.-
With reduced ascorbate as one donor, and incorporation of one atom of oxygen	1.14.17.-
With reduced flavin or flavoprotein as one donor, and incorporation of one atom of oxygen	1.14.14.-
With reduced iron-sulfur protein as one donor, and incorporation of one atom of oxygen	1.14.15.-
With reduced pteridine as one donor, and incorporation of one atom of oxygen	1.14.16.-
Xaa-Pro aminopeptidase	3.4.11.9
Xaa-Pro dipeptidase	3.4.13.9
Xaa-Pro dipeptidyl-peptidase	3.4.14.11
xylan 1,4-beta-xylosidase	3.2.1.37
xyloglucan:xyloglucosyl transferase	2.4.1.207
xylosylprotein 4-beta-galactosyltransferase	2.4.1.133
xylulokinase	2.7.1.17
yapsin 1	3.4.23.41
